# Supplementary material for: Magnetotactic bacteria affiliated with diverse Pseudomonadota families biomineralize intracellular Ca-carbonate
Source: ISME J. 2025 Jan 7;19(1):wrae260. doi: 10.1093/ismejo/wrae260 (PMC11773610; doi:10.1093/ismejo/wrae260)
Supplement: Table_S1_List_sequenced_genomes_wrae260 [file table_s1_list_sequenced_genomes_wrae260.xlsx]

## Sheet: Table S1_list_genomes
Table S1. List of iACCMTB genomes used in this study
iACCMTB morphotype	Genome	Type of genome	Accession number (GenBank)	Number of CDS	Genome size (bases)	Completness (%)	Redundancy (%)	GC %	Number of contigs	Reference
Morphotype 1
	Uncultured bacterium clone CCP1	SAG	GCA_963575705.1	2254	1887614	15.1	0.4	52.67	10.9	Monteil et al., 2021
Morphotype 2
	Azospirillaceae bacterium CCP2-SC5	SAG	GCA_963575675.1	3994	4378614	90.39	3.49	52.83	283	This study
Morphotype 3
	Gammaproteobacteria bacterium CCP3-SC1	SAG	GCA_963575655.1	3822	4243578	92.98	0.99	51.97	261	This study
	Gammaproteobacteria bacterium CCP3-SC15AN1	SAG	GCA_963575685.1	4767	4388902	69.54	1.9	54.11	710	This study
	Gammaproteobacteria bacterium CCP3-SC1AL1	SAG	GCA_963575665.1	3774	3310912	82.99	1.67	43.25	478	This study
	Gammaproteobacteria bacterium CCP3-SC5AM1	SAG	GCA_963575715.1	3120	3733433	91.12	1.23	47.52	363	This study
Morphotype 4
	Gammaproteobacteria bacterium CCP4-SC76	SAG	GCA_963575725.1	4774	4097543	58.53	2.01	56.27	825	This study
Morphotype 5
	Azospirillaceae bacterium CCP5-WCLP8	MAG	GCA_963575695.1	3974	3731074	89.81	2.09	60.33	561	This study
