# Supplementary material for: Magnetotactic bacteria affiliated with diverse Pseudomonadota families biomineralize intracellular Ca-carbonate
Source: ISME J. 2025 Jan 7;19(1):wrae260. doi: 10.1093/ismejo/wrae260 (PMC11773610; doi:10.1093/ismejo/wrae260)
Supplement: Table_S2_All_Metabolic_pathways_wrae260 [file table_s2_all_metabolic_pathways_wrae260.xlsx]

## Sheet: Table S2_MetaCyc
Table S2. Comparative analysis of metabolic pathways predicted in at least in one of the iACCMTB genomes based on the MetaCyc pathways database. MetaCyc pathways are supported by the Pathway tools software developed by Peter Karp and his team at SRI international. These pathways were predicted using the PathoLogic module which computes an initial set of pathways by comparing a genome annotation t…
Superclass	Pathway	MetaCyc Pathway ID		Microorganism
				Azospirillaceae			CAIRSR01					Chromatiaceae
				CCP2-SC5	CCP5-WCLP8		CCP3-SC1AL1	CCP3-SC1AB1	CCP3-SC15AN1	CCP3-SC5AM1		CCP4-SC76	Sipp2015
|Biosynthesis|;|Amino-Acid-Biosynthesis|;|IND-AMINO-ACID-SYN|;|ALANINE-SYN|	L-alanine biosynthesis III	PWY0-1021		1	1		1	1	1	1		0	1
|Biosynthesis|;|Amino-Acid-Biosynthesis|;|IND-AMINO-ACID-SYN|;|ARGININE-SYN|	L-arginine biosynthesis II (acetyl cycle)	ARGSYNBSUB-PWY		0.888889	0.555556		0.888889	1	1	0		0.666667	1
|Biosynthesis|;|Amino-Acid-Biosynthesis|;|IND-AMINO-ACID-SYN|;|ASPARAGINE-SYN|	L-asparagine biosynthesis I	ASPARAGINE-BIOSYNTHESIS		1	1		1	1	1	1		1	1
|Biosynthesis|;|Amino-Acid-Biosynthesis|;|IND-AMINO-ACID-SYN|;|ASPARAGINE-SYN|	L-asparagine biosynthesis III (tRNA-dependent)	PWY490-4		0.75	0.75		0.75	0.75	0.75	0.75		0.75	0.75
|Biosynthesis|;|Amino-Acid-Biosynthesis|;|IND-AMINO-ACID-SYN|;|ASPARTATE-SYN|	L-aspartate biosynthesis	ASPARTATESYN-PWY		1	1		1	1	1	1		1	1
|Biosynthesis|;|Amino-Acid-Biosynthesis|;|IND-AMINO-ACID-SYN|;|CYSTEINE-SYN|	L-cysteine biosynthesis I	CYSTSYN-PWY		1	1		0	0	0	0		0	0
|Biosynthesis|;|Amino-Acid-Biosynthesis|;|IND-AMINO-ACID-SYN|;|CYSTEINE-SYN|	L-cysteine biosynthesis V (mycobacteria)	PWY-7289		0	0		0	0.25	0	0		0	0
|Biosynthesis|;|Amino-Acid-Biosynthesis|;|IND-AMINO-ACID-SYN|;|CYSTEINE-SYN|	L-cysteine biosynthesis VII (from S-sulfo-L-cysteine)	PWY-7870		0	0		0.666667	0.666667	0.666667	0		0	0
|Biosynthesis|;|Amino-Acid-Biosynthesis|;|IND-AMINO-ACID-SYN|;|GLUTAMATE-SYN|	L-glutamate biosynthesis I	GLUTSYN-PWY		1	0		1	1	1	0		1	1
|Biosynthesis|;|Amino-Acid-Biosynthesis|;|IND-AMINO-ACID-SYN|;|GLUTAMATE-SYN|	L-glutamate biosynthesis II	GLUTAMATE-SYN2-PWY		0	1		0	1	0	0		0	1
|Biosynthesis|;|Amino-Acid-Biosynthesis|;|IND-AMINO-ACID-SYN|;|GLUTAMATE-SYN|	L-glutamate biosynthesis III	GLUTSYNIII-PWY		0	1		0	0	0	0		0	1
|Biosynthesis|;|Amino-Acid-Biosynthesis|;|IND-AMINO-ACID-SYN|;|GLUTAMINE-SYN|	L-glutamine biosynthesis I	GLNSYN-PWY		0	1		0	0	0	1		0	0
|Biosynthesis|;|Amino-Acid-Biosynthesis|;|IND-AMINO-ACID-SYN|;|GLYCINE-SYN|	glycine biosynthesis I	GLYSYN-PWY		1	1		1	1	1	1		1	1
|Biosynthesis|;|Amino-Acid-Biosynthesis|;|IND-AMINO-ACID-SYN|;|HISTIDINE-SYN|	L-histidine biosynthesis	HISTSYN-PWY		0.9	0.9		0.9	0.8	0.8	0.6		0.8	0.9
|Biosynthesis|;|Amino-Acid-Biosynthesis|;|IND-AMINO-ACID-SYN|;|ISOLEUCINE-SYN|	L-isoleucine biosynthesis I (from threonine)	ILEUSYN-PWY		0	0		0	1	0	0		0.6	0
|Biosynthesis|;|Amino-Acid-Biosynthesis|;|IND-AMINO-ACID-SYN|;|ISOLEUCINE-SYN|	L-isoleucine biosynthesis II	PWY-5101		0	0		0	0.875	0.875	0.75		0	0.875
|Biosynthesis|;|Amino-Acid-Biosynthesis|;|IND-AMINO-ACID-SYN|;|ISOLEUCINE-SYN|	L-isoleucine biosynthesis IV	PWY-5104		1	0.666667		1	1	1	0.833333		0	1
|Biosynthesis|;|Amino-Acid-Biosynthesis|;|IND-AMINO-ACID-SYN|;|LEUCINE-SYN|	L-leucine biosynthesis	LEUSYN-PWY		1	1		1	1	1	1		0.4	1
|Biosynthesis|;|Amino-Acid-Biosynthesis|;|IND-AMINO-ACID-SYN|;|LYSINE-SYN|	L-lysine biosynthesis I	DAPLYSINESYN-PWY		1	0.777778		0.777778	1	1	0		0	1
|Biosynthesis|;|Amino-Acid-Biosynthesis|;|IND-AMINO-ACID-SYN|;|METHIONINE-SYN|	S-methyl-5-thio-&alpha;-D-ribose 1-phosphate degradation II	PWY-7174		0.8	0.6		0	0	0	0		0	0
|Biosynthesis|;|Amino-Acid-Biosynthesis|;|IND-AMINO-ACID-SYN|;|PHENYLALANINE-SYN|	L-phenylalanine biosynthesis I	PHESYN		0.666667	0.666667		1	1	1	0		1	1
|Biosynthesis|;|Amino-Acid-Biosynthesis|;|IND-AMINO-ACID-SYN|;|PHENYLALANINE-SYN|	L-phenylalanine biosynthesis II	PWY-3462		0.25	0.25		0.5	0.5	0.5	0		0.5	0.5
|Biosynthesis|;|Amino-Acid-Biosynthesis|;|IND-AMINO-ACID-SYN|;|PROLINE-SYN|	L-proline biosynthesis I (from L-glutamate)	PROSYN-PWY		1	1		0.666667	1	1	0		0.666667	1
|Biosynthesis|;|Amino-Acid-Biosynthesis|;|IND-AMINO-ACID-SYN|;|SERINE-BIOSYNTHESIS|	L-serine biosynthesis I	SERSYN-PWY		1	1		0.666667	0.666667	1	0.333333		1	0.666667
|Biosynthesis|;|Amino-Acid-Biosynthesis|;|IND-AMINO-ACID-SYN|;|THREONINE-BIOSYNTHESIS|	L-threonine biosynthesis	HOMOSER-THRESYN-PWY		1	1		0.5	0.5	0.5	0		0	0.5
|Biosynthesis|;|Amino-Acid-Biosynthesis|;|IND-AMINO-ACID-SYN|;|TRYPTOPHAN-BIOSYNTHESIS|	L-tryptophan biosynthesis	TRPSYN-PWY		0.833333	0.833333		1	1	1	0.833333		0.5	1
|Biosynthesis|;|Amino-Acid-Biosynthesis|;|IND-AMINO-ACID-SYN|;|TYROSINE-SYN|	L-tyrosine biosynthesis I	TYRSYN		0.666667	0.666667		1	1	1	0		1	1
|Biosynthesis|;|Amino-Acid-Biosynthesis|;|IND-AMINO-ACID-SYN|;|TYROSINE-SYN|	L-tyrosine biosynthesis III	PWY-6120		0.25	0.25		0	0	0	0		0	0
|Biosynthesis|;|Amino-Acid-Biosynthesis|;|IND-AMINO-ACID-SYN|;|VALINE-BIOSYNTHESIS|	L-valine biosynthesis	VALSYN-PWY		1	0.5		1	1	1	0.75		0.5	1
|Biosynthesis|;|Amino-Acid-Biosynthesis|;|Other-Amino-Acid-Biosynthesis|	alanine racemization	PWY-8072		1	1		1	1	1	1		0	1
|Biosynthesis|;|Amino-Acid-Biosynthesis|;|Other-Amino-Acid-Biosynthesis|	L-homocysteine biosynthesis	PWY-5344		1	1		0.5	0.5	0.5	0.5		0	1
|Biosynthesis|;|Amino-Acid-Biosynthesis|;|Other-Amino-Acid-Biosynthesis|	L-homoserine biosynthesis	HOMOSERSYN-PWY		1	0.666667		1	1	1	0.666667		0	1
|Biosynthesis|;|Amino-Acid-Biosynthesis|;|Other-Amino-Acid-Biosynthesis|;|Beta-Alanine-Biosynthesis|	&beta;-alanine biosynthesis III	PWY-5155		1	0		0	1	1	0		0	1
|Biosynthesis|;|Amino-Acid-Biosynthesis|;|Other-Amino-Acid-Biosynthesis|;|L-Ornithine-Biosynthesis|	L-ornithine biosynthesis I	GLUTORN-PWY		0	0		0	1	1	0		0.6	0
|Biosynthesis|;|Aminoacyl-tRNA-Charging|	L-asparagine biosynthesis III (tRNA-dependent)	PWY490-4		0.75	0.75		0.75	0.75	0.75	0.75		0.75	0.75
|Biosynthesis|;|Aminoacyl-tRNA-Charging|	glutaminyl-tRNAgln biosynthesis via transamidation	PWY-5921		0.75	0.75		0.75	0.75	0.75	0.75		0.75	0.75
|Biosynthesis|;|Aminoacyl-tRNA-Charging|	tRNA charging	TRNA-CHARGING-PWY		0.857143	0.857143		0.904762	0.857143	0.857143	0.571429		0.52381	0.952381
|Biosynthesis|;|AROMATIC-COMPOUNDS-BIOSYN|	3-(4-hydroxyphenyl)pyruvate biosynthesis	PWY-5886		1	1		1	1	1	1		1	1
|Biosynthesis|;|AROMATIC-COMPOUNDS-BIOSYN|	benzoyl-CoA biosynthesis	PWY-6458		0.333333	1		0	0	0	0		0	0
|Biosynthesis|;|AROMATIC-COMPOUNDS-BIOSYN|;|4-Aminobenzoate-Biosynthesis|	4-aminobenzoate biosynthesis I	PWY-6543		0	1		1	1	1	1		0	1
|Biosynthesis|;|AROMATIC-COMPOUNDS-BIOSYN|;|4-Aminobenzoate-Biosynthesis|	4-aminobenzoate biosynthesis II	PWY-8276		0	0.5		0.5	0.5	0.5	0.5		0	0.5
|Biosynthesis|;|AROMATIC-COMPOUNDS-BIOSYN|;|4-Hydroxybenzoate-Biosynthesis|	4-hydroxybenzoate biosynthesis II (bacteria)	PWY-5755		0	0		1	1	1	1		1	1
|Biosynthesis|;|Carbohydrates-Biosynthesis|	adipate biosynthesis	PWY-8347		0	0.6		0	0	0	0		0	0
|Biosynthesis|;|Carbohydrates-Biosynthesis|;|CARBO-BIOSYNTHESIS|	Calvin-Benson-Bassham cycle	CALVIN-PWY		0	0		0.461538	0.769231	0.692308	0.384615		0	0.615385
|Biosynthesis|;|Carbohydrates-Biosynthesis|;|CARBO-BIOSYNTHESIS|;|Disaccharide-Biosynthesis|	trehalose biosynthesis I	TRESYN-PWY		0	0		0	1	0	0		0	0
|Biosynthesis|;|Carbohydrates-Biosynthesis|;|CARBO-BIOSYNTHESIS|;|Gluconeogenesis|	gluconeogenesis I	GLUCONEO-PWY		0.692308	0		0	0	0	0		0	0
|Biosynthesis|;|Carbohydrates-Biosynthesis|;|CARBO-BIOSYNTHESIS|;|SUGAR-NUCLEOTIDES|;|ADP-Sugar-Biosynthesis|	ADP-L-glycero-&beta;-D-manno-heptose biosynthesis	PWY0-1241		1	0		1	1	1	0.8		0	0
|Biosynthesis|;|Carbohydrates-Biosynthesis|;|CARBO-BIOSYNTHESIS|;|SUGAR-NUCLEOTIDES|;|CMP-Sugar-Biosynthesis|	CMP-pseudaminate biosynthesis	PWY-6143		0.5	0.333333		0.333333	0.5	0.5	0		0	0
|Biosynthesis|;|Carbohydrates-Biosynthesis|;|CARBO-BIOSYNTHESIS|;|SUGAR-NUCLEOTIDES|;|CMP-Sugar-Biosynthesis|	CMP-3-deoxy-D-manno-octulosonate biosynthesis	PWY-1269		0.75	0.75		0.75	1	1	0.75		0.75	1
|Biosynthesis|;|Carbohydrates-Biosynthesis|;|CARBO-BIOSYNTHESIS|;|SUGAR-NUCLEOTIDES|;|CMP-Sugar-Biosynthesis|	CMP-legionaminate biosynthesis II	PWY-7131		0	0		0	0	0	0.333333		0	0
|Biosynthesis|;|Carbohydrates-Biosynthesis|;|CARBO-BIOSYNTHESIS|;|SUGAR-NUCLEOTIDES|;|dTDP-Sugar-Biosynthesis|	dTDP-&beta;-L-rhamnose biosynthesis	DTDPRHAMSYN-PWY		0	0		0	1	1	1		0.8	1
|Biosynthesis|;|Carbohydrates-Biosynthesis|;|CARBO-BIOSYNTHESIS|;|SUGAR-NUCLEOTIDES|;|GDP-Sugar-Biosynthesis|	GDP-D-glycero-&alpha;-D-manno-heptose biosynthesis	PWY-6478		0	0		0	0	1	0		1	0
|Biosynthesis|;|Carbohydrates-Biosynthesis|;|CARBO-BIOSYNTHESIS|;|SUGAR-NUCLEOTIDES|;|GDP-Sugar-Biosynthesis|	GDP-D-perosamine biosynthesis	PWY-5739		0	0		1	1	0	1		0	1
|Biosynthesis|;|Carbohydrates-Biosynthesis|;|CARBO-BIOSYNTHESIS|;|SUGAR-NUCLEOTIDES|;|GDP-Sugar-Biosynthesis|	GDP-D-rhamnose biosynthesis	GDPRHAMSYN-PWY		0	0		0	1	1	0		0	0
|Biosynthesis|;|Carbohydrates-Biosynthesis|;|CARBO-BIOSYNTHESIS|;|SUGAR-NUCLEOTIDES|;|GDP-Sugar-Biosynthesis|	GDP-L-fucose biosynthesis I (from GDP-D-mannose)	PWY-66		1	1		1	1	1	1		0	1
|Biosynthesis|;|Carbohydrates-Biosynthesis|;|CARBO-BIOSYNTHESIS|;|SUGAR-NUCLEOTIDES|;|GDP-Sugar-Biosynthesis|	GDP-mannose biosynthesis	PWY-5659		1	1		1	1	1	1		0.5	1
|Biosynthesis|;|Carbohydrates-Biosynthesis|;|CARBO-BIOSYNTHESIS|;|SUGAR-NUCLEOTIDES|;|UDP-Sugar-Biosynthesis|	UDP-&alpha;-D-galactose biosynthesis	PWY-7344		1	1		1	1	1	1		1	1
|Biosynthesis|;|Carbohydrates-Biosynthesis|;|CARBO-BIOSYNTHESIS|;|SUGAR-NUCLEOTIDES|;|UDP-Sugar-Biosynthesis|	UDP-&alpha;-D-galacturonate biosynthesis I (from UDP-D-glucuronate)	PWY-4861		0	1		1	1	1	1		0	1
|Biosynthesis|;|Carbohydrates-Biosynthesis|;|CARBO-BIOSYNTHESIS|;|SUGAR-NUCLEOTIDES|;|UDP-Sugar-Biosynthesis|	UDP-&alpha;-D-glucose biosynthesis	PWY-7343		0	0		1	1	1	1		0	1
|Biosynthesis|;|Carbohydrates-Biosynthesis|;|CARBO-BIOSYNTHESIS|;|SUGAR-NUCLEOTIDES|;|UDP-Sugar-Biosynthesis|	UDP-&alpha;-D-glucuronate biosynthesis (from UDP-glucose)	PWY-7346		0	1		1	1	1	1		1	1
|Biosynthesis|;|Carbohydrates-Biosynthesis|;|CARBO-BIOSYNTHESIS|;|SUGAR-NUCLEOTIDES|;|UDP-Sugar-Biosynthesis|	UDP-2,3-diacetamido-2,3-dideoxy-&alpha;-D-mannuronate biosynthesis	PWY-7090		0.4	0		0	0	0	0		0	0.4
|Biosynthesis|;|Carbohydrates-Biosynthesis|;|CARBO-BIOSYNTHESIS|;|SUGAR-NUCLEOTIDES|;|UDP-Sugar-Biosynthesis|	UDP-N-acetyl-&alpha;-D-galactosaminuronate biosynthesis	PWY-7336		0.5	0.5		0.5	0.5	0.5	0.5		0	0.5
|Biosynthesis|;|Carbohydrates-Biosynthesis|;|CARBO-BIOSYNTHESIS|;|SUGAR-NUCLEOTIDES|;|UDP-Sugar-Biosynthesis|	UDP-N-acetyl-&alpha;-D-mannosaminouronate biosynthesis	PWY-7335		0	0		1	1	0	0		0	0
|Biosynthesis|;|Carbohydrates-Biosynthesis|;|CARBO-BIOSYNTHESIS|;|SUGAR-NUCLEOTIDES|;|UDP-Sugar-Biosynthesis|	UDP-N-acetyl-&alpha;-D-quinovosamine biosynthesis	PWY-7334		0.5	0		0	0	0	0		0	0
|Biosynthesis|;|Carbohydrates-Biosynthesis|;|CARBO-BIOSYNTHESIS|;|SUGAR-NUCLEOTIDES|;|UDP-Sugar-Biosynthesis|	UDP-N-acetyl-D-galactosamine biosynthesis I	PWY-5512		1	1		1	1	1	1		1	1
|Biosynthesis|;|Carbohydrates-Biosynthesis|;|CARBO-BIOSYNTHESIS|;|SUGAR-NUCLEOTIDES|;|UDP-Sugar-Biosynthesis|	UDP-N-acetyl-D-glucosamine biosynthesis I	UDPNAGSYN-PWY		1	1		1	1	1	0		0	1
|Biosynthesis|;|Carbohydrates-Biosynthesis|;|CARBO-BIOSYNTHESIS|;|Sugar-Phosphate-Biosynthesis|	PRPP biosynthesis	PWY0-662		1	1		1	1	1	1		1	1
|Biosynthesis|;|Carbohydrates-Biosynthesis|;|Polysaccharides-Biosynthesis|	xanthan biosynthesis	PWY-6655		0	0		0	0	0	0.2		0	0
|Biosynthesis|;|Carbohydrates-Biosynthesis|;|Polysaccharides-Biosynthesis|;|GLYCOGEN-BIOSYN|	glycogen biosynthesis I (from ADP-D-Glucose)	GLYCOGENSYNTH-PWY		0	1		1	1	1	0.75		0	1
|Biosynthesis|;|Carbohydrates-Biosynthesis|;|Sugar-Alcohols-Biosynthesis|;|Erythritol-Biosynthesis|	erythritol biosynthesis I	PWY-8372		0	0		0	0	0.5	0		0.5	0
|Biosynthesis|;|Carboxylate-Biosynthesis|;|3-Dehydroquinate-Biosynthesis|	3-dehydroquinate biosynthesis I	PWY-6164		1	1		1	1	1	1		0	1
|Biosynthesis|;|Carboxylate-Biosynthesis|;|Chorismate-Biosynthesis|	chorismate biosynthesis from 3-dehydroquinate	PWY-6163		0.8	0.8		1	1	1	1		0	1
|Biosynthesis|;|Carriers-Biosynthesis|;|Electron-Carrier-Biosynthesis|;|NAD-Metabolism|	NAD biosynthesis from 2-amino-3-carboxymuconate semialdehyde	PWY-5653		0	0		0	0	1	0		0	1
|Biosynthesis|;|Carriers-Biosynthesis|;|Electron-Carrier-Biosynthesis|;|NAD-Metabolism|	NAD biosynthesis from nicotinamide	NAD-BIOSYNTHESIS-III		0	0		1	0	0	0		0	0
|Biosynthesis|;|Carriers-Biosynthesis|;|Electron-Carrier-Biosynthesis|;|NAD-Metabolism|	NAD de novo biosynthesis I	PYRIDNUCSYN-PWY		0.666667	0.833333		0.666667	0.666667	0.833333	0.5		0.333333	0.833333
|Biosynthesis|;|Carriers-Biosynthesis|;|Electron-Carrier-Biosynthesis|;|NAD-Metabolism|	NAD de novo biosynthesis IV (anaerobic)	PWY-8277		0.666667	0.833333		0.666667	0.666667	0.833333	0.5		0.333333	0.833333
|Biosynthesis|;|Carriers-Biosynthesis|;|Electron-Carrier-Biosynthesis|;|NAD-Metabolism|	NAD salvage pathway II (PNC IV cycle)	PWY-7761		0.6	0		0	0	0	0		0	0
|Biosynthesis|;|Carriers-Biosynthesis|;|Electron-Carrier-Biosynthesis|;|NAD-Metabolism|	NAD salvage pathway III (to nicotinamide riboside)	NAD-BIOSYNTHESIS-II		0.666667	0		0	0	0	0		0	0
|Biosynthesis|;|Carriers-Biosynthesis|;|Electron-Carrier-Biosynthesis|;|NAD-Metabolism|	NAD salvage pathway IV (from nicotinamide riboside)	PWY3O-4106		0	1		0.5	0	0.5	0		0	0.5
|Biosynthesis|;|Cell-Structure-Biosynthesis|;|Cell-Wall-Biosynthesis|;|Acetylmuramoyl-Pentapeptide-Biosynthesis|	UDP-N-acetylmuramoyl-pentapeptide biosynthesis I (meso-diaminopimelate containing)	PWY-6387		1	1		0	0	0	0		0	0
|Biosynthesis|;|Cell-Structure-Biosynthesis|;|Cell-Wall-Biosynthesis|;|Peptidoglycan-Biosynthesis|	peptidoglycan maturation (meso-diaminopimelate containing)	PWY0-1586		0.25	0.25		0.25	0.25	0.25	0.25		0.25	0.333333
|Biosynthesis|;|Cell-Structure-Biosynthesis|;|Lipopolysaccharide-Biosynthesis|;|KDO-Lipid-IV-Transfer|	Kdo transfer to lipid IVA (generic)	PWY-8284		1	1		1	1	1	1		0	0
|Biosynthesis|;|Cofactor-Biosynthesis|;|Carriers-Biosynthesis|	tetrahydropteridine recycling	PWY-8099		0	0		0	0	0	0		0	1
|Biosynthesis|;|Cofactor-Biosynthesis|;|Carriers-Biosynthesis|;|C1-Carrier-Biosynthesis|	folate polyglutamylation	PWY-2161		0.8	0.8		0.8	0.8	0.8	0		0.8	0
|Biosynthesis|;|Cofactor-Biosynthesis|;|Carriers-Biosynthesis|;|C1-Carrier-Biosynthesis|	tetrahydrofolate biosynthesis I	PWY-6614		0.666667	0		1	1	1	0.666667		1	0.666667
|Biosynthesis|;|Cofactor-Biosynthesis|;|Carriers-Biosynthesis|;|C1-Carrier-Biosynthesis|	tetrahydrofolate biosynthesis II	PWY2DNV-11		0	0.666667		0.666667	0	0.666667	0		0	0
|Biosynthesis|;|Cofactor-Biosynthesis|;|Carriers-Biosynthesis|;|C1-Carrier-Biosynthesis|	tetrahydrofolate salvage from 5,10-methenyltetrahydrofolate	PWY-6613		1	1		1	1	1	0		0	0.5
|Biosynthesis|;|Cofactor-Biosynthesis|;|Carriers-Biosynthesis|;|C1-Carrier-Biosynthesis|	folate transformations III (E. coli)	1CMET2-PWY		0.888889	0.666667		1	0.888889	1	0.888889		1	0.777778
|Biosynthesis|;|Cofactor-Biosynthesis|;|Carriers-Biosynthesis|;|C1-Carrier-Biosynthesis|	S-adenosyl-L-methionine biosynthesis	SAM-PWY		0	1		0	0	0	0		0	0
|Biosynthesis|;|Cofactor-Biosynthesis|;|Carriers-Biosynthesis|;|C1-Carrier-Biosynthesis|	S-adenosyl-L-methionine salvage II	PWY-5041		1	0		1	1	1	1		1	1
|Biosynthesis|;|Cofactor-Biosynthesis|;|Carriers-Biosynthesis|;|CoA-Biosynthesis|	coenzyme A biosynthesis I (bacteria)	COA-PWY		0	0.75		1	1	1	1		0.5	1
|Biosynthesis|;|Cofactor-Biosynthesis|;|Carriers-Biosynthesis|;|CoA-Biosynthesis|;|Pantothenate-Biosynthesis|	phosphopantothenate biosynthesis I	PANTO-PWY		0.75	0.75		0.5	0.75	0.75	0.5		0	0.75
|Biosynthesis|;|Cofactor-Biosynthesis|;|Carriers-Biosynthesis|;|Electron-Carrier-Biosynthesis|	flavin biosynthesis I (bacteria and plants)	RIBOSYN2-PWY		0.666667	0.888889		0.888889	0.888889	0.888889	0.444444		0	0.888889
|Biosynthesis|;|Cofactor-Biosynthesis|;|Carriers-Biosynthesis|;|Electron-Carrier-Biosynthesis|	flavin salvage	PWY66-366		0	0		0	0	0	0		1	0
|Biosynthesis|;|Cofactor-Biosynthesis|;|Carriers-Biosynthesis|;|Electron-Carrier-Biosynthesis|	prenylated FMNH2 biosynthesis	PWY0-1597		0.333333	0.333333		0.333333	0.333333	0.333333	0.333333		0	0.333333
|Biosynthesis|;|Cofactor-Biosynthesis|;|Carriers-Biosynthesis|;|Electron-Carrier-Biosynthesis|	NAD phosphorylation and transhydrogenation	NADPHOS-DEPHOS-PWY-1		1	1		1	1	0	0		0.5	1
|Biosynthesis|;|Cofactor-Biosynthesis|;|Carriers-Biosynthesis|;|Electron-Carrier-Biosynthesis|	NADP biosynthesis	PWY-8148		1	1		1	1	1	1		0	1
|Biosynthesis|;|Cofactor-Biosynthesis|;|Carriers-Biosynthesis|;|Electron-Carrier-Biosynthesis|	demethylmenaquinol-9 biosynthesis	PWY-5851		0	0		0	0	0	0		0	1
|Biosynthesis|;|Cofactor-Biosynthesis|;|Carriers-Biosynthesis|;|Electron-Carrier-Biosynthesis|	demethylmenaquinol-6 biosynthesis I	PWY-5853		0	0		0	0	0	0		0	1
|Biosynthesis|;|Cofactor-Biosynthesis|;|Carriers-Biosynthesis|;|Electron-Carrier-Biosynthesis|	demethylmenaquinol-8 biosynthesis I	PWY-5852		0	0		0	0	0	0		0	1
|Biosynthesis|;|Cofactor-Biosynthesis|;|Carriers-Biosynthesis|;|Electron-Carrier-Biosynthesis|	2-carboxy-1,4-naphthoquinol biosynthesis	PWY-5837		0	0		0	0	0	0		0	0.571429
|Biosynthesis|;|Cofactor-Biosynthesis|;|Carriers-Biosynthesis|;|Electron-Carrier-Biosynthesis|	menaquinol-6 biosynthesis	PWY-5849		1	1		1	1	1	1		1	1
|Biosynthesis|;|Cofactor-Biosynthesis|;|Carriers-Biosynthesis|;|Electron-Carrier-Biosynthesis|	menaquinol-7 biosynthesis	PWY-5839		0.5	0.5		0.5	0.5	0.5	0.5		0.5	1
|Biosynthesis|;|Cofactor-Biosynthesis|;|Carriers-Biosynthesis|;|Electron-Carrier-Biosynthesis|	menaquinol-8 biosynthesis	MENAQUINONESYN-PWY		1	1		1	1	1	1		1	1
|Biosynthesis|;|Cofactor-Biosynthesis|;|Carriers-Biosynthesis|;|Electron-Carrier-Biosynthesis|	menaquinol-9 biosynthesis	PWY-5844		1	1		1	1	1	1		1	1
|Biosynthesis|;|Cofactor-Biosynthesis|;|Carriers-Biosynthesis|;|Electron-Carrier-Biosynthesis|	ubiquinol-8 biosynthesis (early decarboxylation)	PWY-6708		0	0.625		0.625	0.5	0.625	0		0.5	0.625
|Biosynthesis|;|Cofactor-Biosynthesis|;|Carriers-Biosynthesis|;|Electron-Carrier-Biosynthesis|	ubiquinol-8 biosynthesis (late decarboxylation)	PWY-5870		0.444444	0		0.444444	0.444444	0.444444	0		0	0.444444
|Biosynthesis|;|Cofactor-Biosynthesis|;|Carriers-Biosynthesis|;|Lipid-Anchor-Biosynthesis|	di-trans,poly-cis-undecaprenyl phosphate biosynthesis	PWY-5785		1	1		1	1	1	1		0.5	1
|Biosynthesis|;|Cofactor-Biosynthesis|;|Enzyme-Cofactor-Biosynthesis|	[2Fe-2S] iron-sulfur cluster biosynthesis	PWY-7250		0.2	0.2		0.2	0.2	0.2	0.2		0	0.2
|Biosynthesis|;|Cofactor-Biosynthesis|;|Enzyme-Cofactor-Biosynthesis|	dipyrromethane cofactor biosynthesis	PWY-8159		0.75	0.75		0.75	0.75	0.75	0.75		0.75	0.75
|Biosynthesis|;|Cofactor-Biosynthesis|;|Enzyme-Cofactor-Biosynthesis|;|BIOTIN-SYN|	biotin biosynthesis from 8-amino-7-oxononanoate I	PWY0-1507		1	1		1	1	1	0.25		1	1
|Biosynthesis|;|Cofactor-Biosynthesis|;|Enzyme-Cofactor-Biosynthesis|;|Cobalamin-Biosynthesis|	adenosylcobinamide-GDP biosynthesis from cobyrinate a,c-diamide	PWY-7962		1	1		0	0	0	0.6		0.2	0
|Biosynthesis|;|Cofactor-Biosynthesis|;|Enzyme-Cofactor-Biosynthesis|;|Cobalamin-Biosynthesis|	2-methyladeninyl adenosylcobamide biosynthesis from adenosylcobinamide-GDP	PWY-7965		0.333333	1		0	0	0	0		0	0
|Biosynthesis|;|Cofactor-Biosynthesis|;|Enzyme-Cofactor-Biosynthesis|;|Cobalamin-Biosynthesis|	5-hydroxybenzimidazolyl adenosylcobamide biosynthesis from adenosylcobinamide-GDP	PWY-7969		0	1		0	0	0	0		0	0
|Biosynthesis|;|Cofactor-Biosynthesis|;|Enzyme-Cofactor-Biosynthesis|;|Cobalamin-Biosynthesis|	5-methoxy-6-methylbenzimidazolyl adenosylcobamide biosynthesis from adenosylcobinamide-GDP	PWY-7966		0	1		0	0	0	0		0	0
|Biosynthesis|;|Cofactor-Biosynthesis|;|Enzyme-Cofactor-Biosynthesis|;|Cobalamin-Biosynthesis|	5-methoxybenzimidazolyl adenosylcobamide biosynthesis from adenosylcobinamide-GDP	PWY-7967		0	1		0	0	0	0		0	0
|Biosynthesis|;|Cofactor-Biosynthesis|;|Enzyme-Cofactor-Biosynthesis|;|Cobalamin-Biosynthesis|	5-methylbenzimidazolyl adenosylcobamide biosynthesis from adenosylcobinamide-GDP	PWY-7968		0.333333	1		0	0	0	0		0	0
|Biosynthesis|;|Cofactor-Biosynthesis|;|Enzyme-Cofactor-Biosynthesis|;|Cobalamin-Biosynthesis|	adeninyl adenosylcobamide biosynthesis from adenosylcobinamide-GDP	PWY-7964		0.333333	1		0	0	0	0		0	0
|Biosynthesis|;|Cofactor-Biosynthesis|;|Enzyme-Cofactor-Biosynthesis|;|Cobalamin-Biosynthesis|	adenosylcobalamin biosynthesis from adenosylcobinamide-GDP I	PWY-5509		0	1		0	0	0	0		0	0
|Biosynthesis|;|Cofactor-Biosynthesis|;|Enzyme-Cofactor-Biosynthesis|;|Cobalamin-Biosynthesis|	benzimidazolyl adenosylcobamide biosynthesis from adenosylcobinamide-GDP	PWY-7970		0.333333	1		0	0	0	0		0	0
|Biosynthesis|;|Cofactor-Biosynthesis|;|Enzyme-Cofactor-Biosynthesis|;|Cobalamin-Biosynthesis|	5,6-dimethylbenzimidazole biosynthesis I (aerobic)	PWY-5523		0	0.666667		0	0	0	0		0	0
|Biosynthesis|;|Cofactor-Biosynthesis|;|Enzyme-Cofactor-Biosynthesis|;|Cobalamin-Biosynthesis|	adenosylcobalamin salvage from cobalamin	PWY-6268		1	1		1	1	1	1		0	1
|Biosynthesis|;|Cofactor-Biosynthesis|;|Enzyme-Cofactor-Biosynthesis|;|Cobalamin-Biosynthesis|	adenosylcobinamide-GDP salvage from cobinamide I	PWY-7971		1	1		0.5	0.5	0.5	0		0	0.5
|Biosynthesis|;|Cofactor-Biosynthesis|;|Enzyme-Cofactor-Biosynthesis|;|Cobyrinate-diamide-Biosynthesis|	cob(II)yrinate a,c-diamide biosynthesis I (early cobalt insertion)	PWY-7377		0.866667	0.933333		0	0	0	0		0	0
|Biosynthesis|;|Cofactor-Biosynthesis|;|Enzyme-Cofactor-Biosynthesis|;|Cobyrinate-diamide-Biosynthesis|	cob(II)yrinate a,c-diamide biosynthesis II (late cobalt incorporation)	PWY-7376		0.846154	0.846154		0	0	0	0.307692		0	0
|Biosynthesis|;|Cofactor-Biosynthesis|;|Enzyme-Cofactor-Biosynthesis|;|HEME-SYN|	heme a biosynthesis	PWY-7856		1	0		0	1	1	1		1	1
|Biosynthesis|;|Cofactor-Biosynthesis|;|Enzyme-Cofactor-Biosynthesis|;|HEME-SYN|;|Cytochrome-C-Biogenesis|	cytochrome c biogenesis (system I type)	PWY-8147		0	0		0.454545	0.454545	0.454545	0.363636		0	0.454545
|Biosynthesis|;|Cofactor-Biosynthesis|;|Enzyme-Cofactor-Biosynthesis|;|HEME-SYN|;|Heme-b-Biosynthesis|	heme b biosynthesis II (oxygen-independent)	HEMESYN2-PWY		0.75	0.75		0.75	0.75	0.75	0.75		0	0
|Biosynthesis|;|Cofactor-Biosynthesis|;|Enzyme-Cofactor-Biosynthesis|;|Lipoate-Biosynthesis|	lipoate biosynthesis and incorporation I	PWY0-501		1	0.5		1	1	1	0		0	1
|Biosynthesis|;|Cofactor-Biosynthesis|;|Enzyme-Cofactor-Biosynthesis|;|Lipoate-Biosynthesis|	lipoate salvage II	PWY-6984		0.25	0		0	0	0	0		0	0.25
|Biosynthesis|;|Cofactor-Biosynthesis|;|Enzyme-Cofactor-Biosynthesis|;|Molybdenum-Cofactor-Biosynthesis|	bis(guanylyl molybdenum cofactor) biosynthesis	PWY-7639		1	1		0	1	0	1		1	0
|Biosynthesis|;|Cofactor-Biosynthesis|;|Enzyme-Cofactor-Biosynthesis|;|Molybdenum-Cofactor-Biosynthesis|	bis(guanylyl molybdopterin) cofactor sulfurylation	PWY-8164		0.333333	0.333333		0.333333	0.333333	0.333333	0.333333		0	0.333333
|Biosynthesis|;|Cofactor-Biosynthesis|;|Enzyme-Cofactor-Biosynthesis|;|Molybdenum-Cofactor-Biosynthesis|	bis(guanylyl tungstenpterin) cofactor biosynthesis	PWY-8168		1	1		0	1	0	1		1	0
|Biosynthesis|;|Cofactor-Biosynthesis|;|Enzyme-Cofactor-Biosynthesis|;|Molybdenum-Cofactor-Biosynthesis|	cytidylyl molybdenum cofactor biosynthesis	PWY-6476		1	1		0	1	0	0		1	0
|Biosynthesis|;|Cofactor-Biosynthesis|;|Enzyme-Cofactor-Biosynthesis|;|Molybdenum-Cofactor-Biosynthesis|	cytidylyl molybdenum cofactor sulfurylation	PWY-8165		0.5	0.5		0.5	0.5	0.5	0.5		0	0.5
|Biosynthesis|;|Cofactor-Biosynthesis|;|Enzyme-Cofactor-Biosynthesis|;|Molybdenum-Cofactor-Biosynthesis|	guanylyl molybdenum cofactor biosynthesis	PWY-5964		1	1		0	1	0	1		1	0
|Biosynthesis|;|Cofactor-Biosynthesis|;|Enzyme-Cofactor-Biosynthesis|;|Molybdenum-Cofactor-Biosynthesis|	molybdenum cofactor biosynthesis	PWY-8171		0.666667	0.666667		0	0.666667	0	0.666667		1	0
|Biosynthesis|;|Cofactor-Biosynthesis|;|Enzyme-Cofactor-Biosynthesis|;|Molybdenum-Cofactor-Biosynthesis|	molybdopterin biosynthesis	PWY-6823		0.666667	0.833333		0	0.833333	0.333333	0.833333		0.5	0
|Biosynthesis|;|Cofactor-Biosynthesis|;|Enzyme-Cofactor-Biosynthesis|;|NAD-SYN|	NAD biosynthesis from 2-amino-3-carboxymuconate semialdehyde	PWY-5653		0	0		0	0	1	0		0	1
|Biosynthesis|;|Cofactor-Biosynthesis|;|Enzyme-Cofactor-Biosynthesis|;|NAD-SYN|	NAD biosynthesis from nicotinamide	NAD-BIOSYNTHESIS-III		0	0		1	0	0	0		0	0
|Biosynthesis|;|Cofactor-Biosynthesis|;|Enzyme-Cofactor-Biosynthesis|;|NAD-SYN|	NAD de novo biosynthesis I	PYRIDNUCSYN-PWY		0.666667	0.833333		0.666667	0.666667	0.833333	0.5		0.333333	0.833333
|Biosynthesis|;|Cofactor-Biosynthesis|;|Enzyme-Cofactor-Biosynthesis|;|NAD-SYN|	NAD de novo biosynthesis IV (anaerobic)	PWY-8277		0.666667	0.833333		0.666667	0.666667	0.833333	0.5		0.333333	0.833333
|Biosynthesis|;|Cofactor-Biosynthesis|;|Enzyme-Cofactor-Biosynthesis|;|NAD-SYN|	NAD salvage pathway II (PNC IV cycle)	PWY-7761		0.6	0		0	0	0	0		0	0
|Biosynthesis|;|Cofactor-Biosynthesis|;|Enzyme-Cofactor-Biosynthesis|;|NAD-SYN|	NAD salvage pathway III (to nicotinamide riboside)	NAD-BIOSYNTHESIS-II		0.666667	0		0	0	0	0		0	0
|Biosynthesis|;|Cofactor-Biosynthesis|;|Enzyme-Cofactor-Biosynthesis|;|NAD-SYN|	NAD salvage pathway IV (from nicotinamide riboside)	PWY3O-4106		0	1		0.5	0	0.5	0		0	0.5
|Biosynthesis|;|Cofactor-Biosynthesis|;|Enzyme-Cofactor-Biosynthesis|;|Thiamine-Biosynthesis|	4-amino-2-methyl-5-diphosphomethylpyrimidine biosynthesis I	PWY-6890		1	1		0.5	0.5	0.5	0		0	0.5
|Biosynthesis|;|Cofactor-Biosynthesis|;|Enzyme-Cofactor-Biosynthesis|;|Thiamine-Biosynthesis|	thiamine diphosphate biosynthesis I (E. coli)	PWY-6894		1	0.5		1	1	1	0.5		0	1
|Biosynthesis|;|Cofactor-Biosynthesis|;|Enzyme-Cofactor-Biosynthesis|;|Thiamine-Biosynthesis|	thiamine diphosphate biosynthesis II (Bacillus)	PWY-6893		1	0		1	1	1	0		0	1
|Biosynthesis|;|Cofactor-Biosynthesis|;|Enzyme-Cofactor-Biosynthesis|;|Thiamine-Biosynthesis|	thiamine diphosphate biosynthesis III (Staphylococcus)	PWY-6907		0	0		0	0.666667	0	0		0	0
|Biosynthesis|;|Cofactor-Biosynthesis|;|Enzyme-Cofactor-Biosynthesis|;|Thiamine-Biosynthesis|	hydroxymethylpyrimidine salvage	PWY-6910		1	1		0	0	0	0		0	0
|Biosynthesis|;|Cofactor-Biosynthesis|;|Enzyme-Cofactor-Biosynthesis|;|Thiamine-Biosynthesis|	thiamine diphosphate salvage I	PWY-6896		0	0		0.5	0.5	0.5	0.5		0	0.5
|Biosynthesis|;|Cofactor-Biosynthesis|;|Enzyme-Cofactor-Biosynthesis|;|Thiamine-Biosynthesis|	thiazole component of thiamine diphosphate biosynthesis I	PWY-6892		0.5	0.333333		0.5	0.333333	0.5	0.333333		0	0.5
|Biosynthesis|;|Cofactor-Biosynthesis|;|Enzyme-Cofactor-Biosynthesis|;|Vitamin-B6-Biosynthesis|	pyridoxal 5'-phosphate biosynthesis I	PYRIDOXSYN-PWY		0.571429	0.571429		0.714286	0.428571	0.571429	0.285714		0.428571	0.428571
|Biosynthesis|;|Cofactor-Biosynthesis|;|Enzyme-Cofactor-Biosynthesis|;|Vitamin-B6-Biosynthesis|	pyridoxal 5'-phosphate salvage I	PLPSAL-PWY		1	0		0	0	0	0		0	0
|Biosynthesis|;|Cyclitols-Biosynthesis|	myo-inositol biosynthesis	PWY-2301		0.5	0.5		0.5	0.5	0.5	0		0	0.5
|Biosynthesis|;|HORMONE-SYN|;|Hormone-Biosynthesis|;|Plant-Hormone-Biosynthesis|;|Auxin-Biosynthesis|	indole-3-acetate biosynthesis IV (bacteria)	PWY-5025		0.5	0.5		0.5	0.5	0.5	0.5		0.5	0.5
|Biosynthesis|;|Hydrocarbon-Biosynthesis|;|Alkanes-Biosynthesis|	heptadecane biosynthesis	PWY-6622		0	0.333333		0	0.333333	0.333333	0		0.333333	0.333333
|Biosynthesis|;|Lipid-Biosynthesis|	acyl-CoA hydrolysis	PWY-5148		1	1		0	0	0	0		1	0
|Biosynthesis|;|Lipid-Biosynthesis|	biotin-carboxyl carrier protein assembly	PWY0-1264		1	1		1	0.666667	1	0.666667		0	1
|Biosynthesis|;|Lipid-Biosynthesis|	diacylglyceryl-N,N,N-trimethylhomoserine biosynthesis	PWY-6795		0	0		0	0	0	0		0	0.5
|Biosynthesis|;|Lipid-Biosynthesis|	long-chain fatty acid activation	PWY-5143		1	1		1	0	1	0		0	0
|Biosynthesis|;|Lipid-Biosynthesis|	ornithine lipid biosynthesis	PWY-6818		1	0		0	0	0	0		0	0
|Biosynthesis|;|Lipid-Biosynthesis|	sulfoquinovosyl diacylglycerol biosynthesis	PWYQT-4427		0	0		0	0.5	0	0		0	0
|Biosynthesis|;|Lipid-Biosynthesis|;|Fatty-acid-biosynthesis|	fatty acid elongation -- saturated	FASYN-ELONG-PWY		1	0.8		1	1	1	1		0.8	1
|Biosynthesis|;|Lipid-Biosynthesis|;|Fatty-acid-biosynthesis|	octanoyl-[acyl-carrier protein] biosynthesis (mitochondria, yeast)	PWY-7388		1	0		1	1	1	1		0	1
|Biosynthesis|;|Lipid-Biosynthesis|;|Fatty-acid-biosynthesis|;|Branched-Fatty-Acids-Biosynthesis|	anteiso-branched-chain fatty acid biosynthesis	PWY-8173		0.911765	0.735294		0.911765	0.911765	0.911765	0.911765		0	0.911765
|Biosynthesis|;|Lipid-Biosynthesis|;|Fatty-acid-biosynthesis|;|Branched-Fatty-Acids-Biosynthesis|	odd iso-branched-chain fatty acid biosynthesis	PWY-8174		0.911765	0.735294		0.911765	0.911765	0.911765	0.911765		0	0.911765
|Biosynthesis|;|Lipid-Biosynthesis|;|Fatty-acid-biosynthesis|;|Fatty-Acid-Biosyn-Initiation|	fatty acid biosynthesis initiation (type II)	PWY-4381		1	1		1	1	1	1		0	1
|Biosynthesis|;|Lipid-Biosynthesis|;|Fatty-acid-biosynthesis|;|Palmitate-Biosynthesis|	palmitate biosynthesis II (type II fatty acid synthase)	PWY-5971		0.935484	0.935484		0.935484	0	0.935484	0		0	0
|Biosynthesis|;|Lipid-Biosynthesis|;|Fatty-acid-biosynthesis|;|Palmitate-Biosynthesis|	palmitate biosynthesis III	PWY-8279		0.965517	0		0.965517	0.931034	0.965517	0.931034		0.724138	0.931034
|Biosynthesis|;|Lipid-Biosynthesis|;|Fatty-acid-biosynthesis|;|Stearate-Biosynthesis|	stearate biosynthesis II (bacteria and plants)	PWY-5989		0	0.833333		0	0	0	0		0	0
|Biosynthesis|;|Lipid-Biosynthesis|;|Fatty-acid-biosynthesis|;|Stearate-Biosynthesis|	stearate biosynthesis IV	PWY-8280		0.833333	0		0.833333	0.666667	0.833333	0.666667		0.5	0.666667
|Biosynthesis|;|Lipid-Biosynthesis|;|Fatty-acid-biosynthesis|;|Unsaturated-Fatty-Acids-Biosynthesis|	gondoate biosynthesis (anaerobic)	PWY-7663		1	1		1	1	1	1		0.75	1
|Biosynthesis|;|Lipid-Biosynthesis|;|Fatty-acid-biosynthesis|;|Unsaturated-Fatty-Acids-Biosynthesis|	(5Z)-dodecenoate biosynthesis I	PWY0-862		0	0		0	0	0	0		0.833333	1
|Biosynthesis|;|Lipid-Biosynthesis|;|Fatty-acid-biosynthesis|;|Unsaturated-Fatty-Acids-Biosynthesis|	oleate biosynthesis IV (anaerobic)	PWY-7664		0	0		0	0	0	0		0.785714	1
|Biosynthesis|;|Lipid-Biosynthesis|;|Fatty-acid-biosynthesis|;|Unsaturated-Fatty-Acids-Biosynthesis|	palmitoleate biosynthesis I (from (5Z)-dodec-5-enoate)	PWY-6282		0	0		0	0	0	0		0	0.888889
|Biosynthesis|;|Lipid-Biosynthesis|;|Glycolipids-Biosynthesis|	&alpha;-diglucosyldiacylglycerol biosynthesis	PWY-7684		0	0		0	0	0.5	0		0.5	0.5
|Biosynthesis|;|Lipid-Biosynthesis|;|Kdo-lipid-A-Biosynthesis|	(Kdo)2-lipid A biosynthesis (E. coli)	KDO-LIPASYN-PWY		0.5	0.5		0.5	0.5	0.5	0.5		0.5	0.5
|Biosynthesis|;|Lipid-Biosynthesis|;|Kdo-lipid-A-Biosynthesis|	(Kdo)2-lipid A biosynthesis (generic)	PWY-8285		0.5	0.5		0.5	0.5	0.5	0.5		0.5	0.5
|Biosynthesis|;|Lipid-Biosynthesis|;|Kdo-lipid-A-Biosynthesis|	(Kdo)2-lipid A biosynthesis (P. gingivalis)	PWY-8247		0.166667	0.166667		0.166667	0.166667	0.166667	0.166667		0.166667	0.166667
|Biosynthesis|;|Lipid-Biosynthesis|;|Kdo-lipid-A-Biosynthesis|	(Kdo)2-lipid A biosynthesis (P. putida)	PWY-8075		0.2	0.2		0.2	0.2	0.2	0.2		0.2	0.2
|Biosynthesis|;|Lipid-Biosynthesis|;|Lipid-IV-A-Biosynthesis|	lipid IVA biosynthesis (E. coli)	NAGLIPASYN-PWY		1	1		1	1	1	0.833333		0.833333	1
|Biosynthesis|;|Lipid-Biosynthesis|;|Lipid-IV-A-Biosynthesis|	lipid IVA biosynthesis (generic)	PWY-8283		1	1		1	1	1	0.833333		0.833333	1
|Biosynthesis|;|Lipid-Biosynthesis|;|Lipid-IV-A-Biosynthesis|	lipid IVA biosynthesis (H. pylori)	PWYI-14		1	1		1	1	1	0		0	1
|Biosynthesis|;|Lipid-Biosynthesis|;|Lipid-IV-A-Biosynthesis|	lipid IVA biosynthesis (P. gingivalis)	PWY-8245		1	1		1	1	1	0		0	1
|Biosynthesis|;|Lipid-Biosynthesis|;|Lipid-IV-A-Biosynthesis|	lipid IVA biosynthesis (P. putida)	PWY-8073		1	1		1	1	1	0		0	1
|Biosynthesis|;|Lipid-Biosynthesis|;|Lipid-IV-A-Biosynthesis|	lipid IVA biosynthesis (Vibrio cholerae serogroup O1 El Tor)	PWY2G6Z-2		1	1		1	1	1	0		0	1
|Biosynthesis|;|Lipid-Biosynthesis|;|Phospholipid-Biosynthesis|;|Cardiolipin-Biosynthesis|	cardiolipin biosynthesis I	PWY-5668		0.666667	0.666667		0.666667	0.666667	0.666667	0.666667		0.333333	1
|Biosynthesis|;|Lipid-Biosynthesis|;|Phospholipid-Biosynthesis|;|Cardiolipin-Biosynthesis|	cardiolipin biosynthesis III	PWY0-1545		0.666667	0.666667		0.666667	0.666667	0.666667	0.666667		0.333333	1
|Biosynthesis|;|Lipid-Biosynthesis|;|Phospholipid-Biosynthesis|;|CDP-diacylglycerol-Biosynthesis|	CDP-diacylglycerol biosynthesis I	PWY-5667		0.5	0		0.75	0.75	0.75	0.5		0	0.75
|Biosynthesis|;|Lipid-Biosynthesis|;|Phospholipid-Biosynthesis|;|CDP-diacylglycerol-Biosynthesis|	CDP-diacylglycerol biosynthesis III	PWY-5981		0.8	0.8		1	1	1	0.6		0.6	1
|Biosynthesis|;|Lipid-Biosynthesis|;|Phospholipid-Biosynthesis|;|PhosphatidylcholineBiosynthesis|	phosphatidylcholine biosynthesis V	PWY-6825		1	1		1	1	1	1		1	0
|Biosynthesis|;|Lipid-Biosynthesis|;|Phospholipid-Biosynthesis|;|PhosphatidylethanolamineBiosynthesis|	phosphatidylserine and phosphatidylethanolamine biosynthesis I	PWY-5669		0	1		1	1	1	1		0.5	0
|Biosynthesis|;|Metabolic-Regulators|	ppGpp metabolism	PPGPPMET-PWY		1	1		0.333333	1	1	1		0.833333	0.666667
|Biosynthesis|;|Metabolic-Regulators|;|Organic-solutes-Biosynthesis|	trehalose biosynthesis I	TRESYN-PWY		0	0		0	1	0	0		0	0
|Biosynthesis|;|Nucleotide-Biosynthesis|;|Deoxyribonucleotide-Biosynthesis|;|Purine-Deoxyribonuc-De-Novo-Biosynthesis|	adenosine deoxyribonucleotides de novo biosynthesis I	PWY-7227		1	0.5		1	1	1	1		1	0
|Biosynthesis|;|Nucleotide-Biosynthesis|;|Deoxyribonucleotide-Biosynthesis|;|Purine-Deoxyribonuc-De-Novo-Biosynthesis|	guanosine deoxyribonucleotides de novo biosynthesis I	PWY-7226		1	0.5		1	1	1	1		1	0
|Biosynthesis|;|Nucleotide-Biosynthesis|;|Deoxyribonucleotide-Biosynthesis|;|Pyrimid-Deoxyribonucleot-De-Novo-Biosyn|	pyrimidine deoxyribonucleotides de novo biosynthesis II	PWY-7187		0	0		0	0	0	0		0	0.857143
|Biosynthesis|;|Nucleotide-Biosynthesis|;|PUR-NUC-SYN|;|AIR-Biosynthesis|	5-aminoimidazole ribonucleotide biosynthesis I	PWY-6121		1	1		1	1	1	0.4		0.4	1
|Biosynthesis|;|Nucleotide-Biosynthesis|;|PUR-NUC-SYN|;|AIR-Biosynthesis|	5-aminoimidazole ribonucleotide biosynthesis II	PWY-6122		0	0		0	0	0	0.4		0.4	0
|Biosynthesis|;|Nucleotide-Biosynthesis|;|PUR-NUC-SYN|;|Purine-Nucleotide-De-Novo-Biosynthesis|	adenosine ribonucleotides de novo biosynthesis	PWY-7219		1	0.666667		1	1	1	1		0.666667	1
|Biosynthesis|;|Nucleotide-Biosynthesis|;|PUR-NUC-SYN|;|Purine-Nucleotide-De-Novo-Biosynthesis|	guanosine ribonucleotides de novo biosynthesis	PWY-7221		1	1		0.75	1	1	0.5		1	0.75
|Biosynthesis|;|Nucleotide-Biosynthesis|;|PUR-NUC-SYN|;|Purine-Nucleotide-De-Novo-Biosynthesis|	inosine-5'-phosphate biosynthesis I	PWY-6123		1	0.666667		0	0	0	0		0	0
|Biosynthesis|;|Nucleotide-Biosynthesis|;|PUR-NUC-SYN|;|Purine-Nucleotides-Salvage|	purine deoxyribonucleosides salvage	PWY-7224		0.5	0.5		0.5	0.5	0.5	0		0.5	0
|Biosynthesis|;|Nucleotide-Biosynthesis|;|PUR-NUC-SYN|;|Purine-Nucleotides-Salvage|	xanthine and xanthosine salvage	SALVPURINE2-PWY		0.5	1		0.5	0.5	0.5	0.5		0.5	0.5
|Biosynthesis|;|Nucleotide-Biosynthesis|;|PUR-NUC-SYN|;|Purine-Nucleotides-Salvage|	adenine and adenosine salvage I	P121-PWY		1	1		0	0	0	0		0	1
|Biosynthesis|;|Nucleotide-Biosynthesis|;|PUR-NUC-SYN|;|Purine-Nucleotides-Salvage|	adenine and adenosine salvage III	PWY-6609		0.75	1		0.75	1	1	0.75		0.75	0.75
|Biosynthesis|;|Nucleotide-Biosynthesis|;|PUR-NUC-SYN|;|Purine-Nucleotides-Salvage|	adenine and adenosine salvage VI	PWY-6619		1	1		1	1	1	0		0	1
|Biosynthesis|;|Nucleotide-Biosynthesis|;|PUR-NUC-SYN|;|Purine-Nucleotides-Salvage|	guanine and guanosine salvage I	PWY-6620		0	1		0	1	1	0		0	0
|Biosynthesis|;|Nucleotide-Biosynthesis|;|PUR-NUC-SYN|;|Purine-Nucleotides-Salvage|	guanine and guanosine salvage II	PWY-6599		0	0.5		0	0.5	0.5	0		0	0
|Biosynthesis|;|Nucleotide-Biosynthesis|;|PYR-NUC-SYN|;|Pyrimidine-De-Novo-Biosyn|	UTP and CTP de novo biosynthesis	PWY-7176		1	0.666667		1	1	1	1		0.333333	0.666667
|Biosynthesis|;|Nucleotide-Biosynthesis|;|PYR-NUC-SYN|;|Pyrimidine-De-Novo-Biosyn|	UMP biosynthesis I	PWY-5686		1	0		0.833333	1	1	0.666667		0	1
|Biosynthesis|;|Nucleotide-Biosynthesis|;|PYR-NUC-SYN|;|Pyrimidine-De-Novo-Biosyn|	UMP biosynthesis II	PWY-7790		0	1		0.833333	1	0	0		0	0
|Biosynthesis|;|Nucleotide-Biosynthesis|;|PYR-NUC-SYN|;|Pyrimidine-Nucleotide-Salvage|	CMP phosphorylation	PWY-7205		1	1		1	1	1	1		1	0.5
|Biosynthesis|;|Nucleotide-Biosynthesis|;|PYR-NUC-SYN|;|Pyrimidine-Nucleotide-Salvage|	pyrimidine deoxyribonucleosides salvage	PWY-7199		0	0		0.6	0	0	0		0	0
|Biosynthesis|;|Nucleotide-Biosynthesis|;|PYR-NUC-SYN|;|Pyrimidine-Nucleotide-Salvage|	pyrimidine deoxyribonucleotide phosphorylation	PWY-7197		1	1		0.75	0.75	0.75	0.75		0.75	0.5
|Biosynthesis|;|Nucleotide-Biosynthesis|;|PYR-NUC-SYN|;|Pyrimidine-Nucleotide-Salvage|	pyrimidine nucleobases salvage I	PWY-7183		0	0		1	1	1	1		0	1
|Biosynthesis|;|Other-biosynthesis|;|6-HM-Dihydropterin-PP-Biosynthesis|	6-hydroxymethyl-dihydropterin diphosphate biosynthesis I	PWY-6147		0.6	0.6		0.6	0.6	0.6	0.6		0.6	0.6
|Biosynthesis|;|Other-biosynthesis|;|7-Keto-8-aminopelargonate-Biosynthesis|	8-amino-7-oxononanoate biosynthesis I	PWY-6519		0	1		1	1	1	0.909091		0.727273	0
|Biosynthesis|;|Other-biosynthesis|;|7-Keto-8-aminopelargonate-Biosynthesis|	8-amino-7-oxononanoate biosynthesis IV	PWY-8203		0.8	0.8		0	0	0	0		0	0
|Biosynthesis|;|Other-biosynthesis|;|Reductants|	glutathione biosynthesis	GLUTATHIONESYN-PWY		1	1		0.5	0.5	0.5	0.5		0	1
|Biosynthesis|;|Other-biosynthesis|;|Reductants|	glutathione-peroxide redox reactions	PWY-4081		0.333333	0.666667		0	0	0	0		0.333333	0
|Biosynthesis|;|Other-biosynthesis|;|Reductants|	thioredoxin pathway	THIOREDOX-PWY		0.5	0.5		0.5	0.5	0.5	0.5		0.5	0.5
|Biosynthesis|;|Phosphatidylserine-Biosynthesis|	phosphatidylserine and phosphatidylethanolamine biosynthesis I	PWY-5669		0	1		1	1	1	1		0.5	0
|Biosynthesis|;|Polyamine-Biosynthesis|	aminopropylcadaverine biosynthesis	PWY0-1303		0.333333	0.666667		0	0.666667	0	0.333333		0	0
|Biosynthesis|;|Polyamine-Biosynthesis|;|Homospermidine-Biosynthesis|	homospermidine biosynthesis I	PWY-5907		1	0		0	0	0	0		0	0
|Biosynthesis|;|Polyamine-Biosynthesis|;|Homospermidine-Biosynthesis|	homospermidine biosynthesis II	PWY-8149		1	0		0	0	0	0		0	0
|Biosynthesis|;|Polyamine-Biosynthesis|;|Putrescine-Biosynthesis|	putrescine biosynthesis II	PWY-43		0	0		0	1	0	0.666667		0	0
|Biosynthesis|;|Polyamine-Biosynthesis|;|Putrescine-Biosynthesis|	putrescine biosynthesis III	PWY-46		0.5	0.5		0.5	0	0.5	0		0.5	0.5
|Biosynthesis|;|Polyamine-Biosynthesis|;|Spermidine-Biosynthesis|	spermidine biosynthesis I	BSUBPOLYAMSYN-PWY		0.5	1		0	1	0	0.5		0	0
|Biosynthesis|;|Polyprenyl-Biosynthesis|	di-trans,poly-cis-undecaprenyl phosphate biosynthesis	PWY-5785		1	1		1	1	1	1		0.5	1
|Biosynthesis|;|Polyprenyl-Biosynthesis|;|All-Trans-Polyprenyl-Biosynthesis|	geranyl diphosphate biosynthesis	PWY-5122		1	1		1	1	1	1		0	0
|Biosynthesis|;|Polyprenyl-Biosynthesis|;|All-Trans-Polyprenyl-Biosynthesis|	octaprenyl diphosphate biosynthesis	PWY-5783		1	1		1	1	1	1		1	1
|Biosynthesis|;|Polyprenyl-Biosynthesis|;|All-Trans-Polyprenyl-Biosynthesis|	trans, trans-farnesyl diphosphate biosynthesis	PWY-5123		1	1		1	1	1	1		0	0
|Biosynthesis|;|Polyprenyl-Biosynthesis|;|All-Trans-Polyprenyl-Biosynthesis|	geranylgeranyl diphosphate biosynthesis	PWY-5120		1	1		1	1	1	1		0	0
|Biosynthesis|;|PUR-NUC-SYN|;|Purine-Nucleotide-De-Novo-Biosynthesis|	adenosine deoxyribonucleotides de novo biosynthesis I	PWY-7227		1	0.5		1	1	1	1		1	0
|Biosynthesis|;|PUR-NUC-SYN|;|Purine-Nucleotide-De-Novo-Biosynthesis|	guanosine deoxyribonucleotides de novo biosynthesis I	PWY-7226		1	0.5		1	1	1	1		1	0
|Biosynthesis|;|PYR-NUC-SYN|;|Pyrimidine-De-Novo-Biosyn|	pyrimidine deoxyribonucleotides de novo biosynthesis II	PWY-7187		0	0		0	0	0	0		0	0.857143
|Biosynthesis|;|PYR-NUC-SYN|;|Pyrimidine-De-Novo-Biosyn|;|Biosynthesis|;|Nucleotide-Biosynthesis|	pyrimidine deoxyribonucleotides de novo biosynthesis I	PWY-7184		0	0		0	0	0	0		0.777778	0.333333
|Biosynthesis|;|PYR-NUC-SYN|;|Pyrimidine-De-Novo-Biosyn|;|Biosynthesis|;|Nucleotide-Biosynthesis|	pyrimidine deoxyribonucleotides de novo biosynthesis III	PWY-6545		0	0.666667		0.888889	0	0.888889	0		0	0
|Biosynthesis|;|SECONDARY-METABOLITE-BIOSYNTHESIS|	preQ0 biosynthesis	PWY-6703		0.5	1		1	1	1	0.5		0.75	1
|Biosynthesis|;|SECONDARY-METABOLITE-BIOSYNTHESIS|;|Pigment-Biosynthesis|;|Chlorophyll-Biosynthesis|	3,8-divinyl-chlorophyllide a biosynthesis II (anaerobic)	PWY-5531		0.555556	0.555556		0	0.555556	0	0.555556		0.444444	0.555556
|Biosynthesis|;|SECONDARY-METABOLITE-BIOSYNTHESIS|;|Terpenoid-Biosynthesis|;|ISOPRENOIDS|	methylerythritol phosphate pathway I	NONMEVIPP-PWY		0.666667	0.888889		0.666667	0.777778	0.777778	0.888889		0.444444	0.777778
|Biosynthesis|;|SECONDARY-METABOLITE-BIOSYNTHESIS|;|Terpenoid-Biosynthesis|;|TRITERPENOID-SYN|	hopanoid biosynthesis (bacteria)	PWY-7072		0.384615	0		0	0	0	0		0	0
|Biosynthesis|;|Storage-Compounds-Biosynthesis|	polyhydroxybutanoate biosynthesis	PWY1-3		1	0.666667		0	1	0	0		0	1
|Biosynthesis|;|Storage-Compounds-Biosynthesis|	polyhydroxydecanoate biosynthesis	PWY-6657		0.333333	0.333333		0	0.333333	0	0		0	0.333333
|Biosynthesis|;|Tetrapyrrole-Biosynthesis|	tetrapyrrole biosynthesis I (from glutamate)	PWY-5188		0.666667	0.5		0.833333	1	1	0.833333		0.666667	1
|Biosynthesis|;|Tetrapyrrole-Biosynthesis|	tetrapyrrole biosynthesis II (from glycine)	PWY-5189		1	0.75		0	0	0	0		0.75	0
|Biosynthesis|;|Tetrapyrrole-Biosynthesis|;|Porphyrin-Compounds-Biosynthesis|	siroheme biosynthesis	PWY-5194		0.75	0.75		1	0.75	1	1		0	1
|Biosynthesis|;|Tetrapyrrole-Biosynthesis|;|Porphyrin-Compounds-Biosynthesis|	3,8-divinyl-chlorophyllide a biosynthesis II (anaerobic)	PWY-5531		0.555556	0.555556		0	0.555556	0	0.555556		0.444444	0.555556
|Biosynthesis|;|Tetrapyrrole-Biosynthesis|;|Porphyrin-Compounds-Biosynthesis|	heme a biosynthesis	PWY-7856		1	0		0	1	1	1		1	1
|Biosynthesis|;|Tetrapyrrole-Biosynthesis|;|Porphyrin-Compounds-Biosynthesis|	heme b biosynthesis II (oxygen-independent)	HEMESYN2-PWY		0.75	0.75		0.75	0.75	0.75	0.75		0	0
|Biosynthesis|;|Vitamin-Biosynthesis|	4-amino-2-methyl-5-diphosphomethylpyrimidine biosynthesis I	PWY-6890		1	1		0.5	0.5	0.5	0		0	0.5
|Biosynthesis|;|Vitamin-Biosynthesis|	folate polyglutamylation	PWY-2161		0.8	0.8		0.8	0.8	0.8	0		0.8	0
|Biosynthesis|;|Vitamin-Biosynthesis|	folate transformations III (E. coli)	1CMET2-PWY		0.888889	0.666667		1	0.888889	1	0.888889		1	0.777778
|Biosynthesis|;|Vitamin-Biosynthesis|	hydroxymethylpyrimidine salvage	PWY-6910		1	1		0	0	0	0		0	0
|Biosynthesis|;|Vitamin-Biosynthesis|	pyridoxal 5'-phosphate biosynthesis I	PYRIDOXSYN-PWY		0.571429	0.571429		0.714286	0.428571	0.571429	0.285714		0.428571	0.428571
|Biosynthesis|;|Vitamin-Biosynthesis|	pyridoxal 5'-phosphate salvage I	PLPSAL-PWY		1	0		0	0	0	0		0	0
|Biosynthesis|;|Vitamin-Biosynthesis|	tetrahydrofolate biosynthesis I	PWY-6614		0.666667	0		1	1	1	0.666667		1	0.666667
|Biosynthesis|;|Vitamin-Biosynthesis|	tetrahydrofolate biosynthesis II	PWY2DNV-11		0	0.666667		0.666667	0	0.666667	0		0	0
|Biosynthesis|;|Vitamin-Biosynthesis|	tetrahydrofolate salvage from 5,10-methenyltetrahydrofolate	PWY-6613		1	1		1	1	1	0		0	0.5
|Biosynthesis|;|Vitamin-Biosynthesis|	thiamine diphosphate biosynthesis I (E. coli)	PWY-6894		1	0.5		1	1	1	0.5		0	1
|Biosynthesis|;|Vitamin-Biosynthesis|	thiamine diphosphate biosynthesis II (Bacillus)	PWY-6893		1	0		1	1	1	0		0	1
|Biosynthesis|;|Vitamin-Biosynthesis|	thiamine diphosphate biosynthesis III (Staphylococcus)	PWY-6907		0	0		0	0.666667	0	0		0	0
|Biosynthesis|;|Vitamin-Biosynthesis|	thiamine diphosphate salvage I	PWY-6896		0	0		0.5	0.5	0.5	0.5		0	0.5
|Biosynthesis|;|Vitamin-Biosynthesis|	thiazole component of thiamine diphosphate biosynthesis I	PWY-6892		0.5	0.333333		0.5	0.333333	0.5	0.333333		0	0.5
|Degradation|;|Alcohol-Degradation|;|SUGAR-ALCOHOLS-DEG|;|GLYCEROL-DEG|	glycerol degradation II	PWY-6131		0	0		0	0	0	0		0.5	0
|Degradation|;|Alcohol-Degradation|;|SUGAR-ALCOHOLS-DEG|;|GLYCEROL-DEG|	glycerol degradation V	GLYCEROLMETAB-PWY		0	0		0	0	0	0		0.5	0
|Degradation|;|Alcohol-Degradation|;|SUGAR-ALCOHOLS-DEG|;|GLYCEROL-DEG|	glycerophosphodiester degradation	PWY-6952		0	1		0	0	0	0		0	0
|Degradation|;|AMINE-DEG|;|4-Aminobutyraye-Degradation|	4-aminobutanoate degradation I	PWY-6535		0	0.5		0.5	0.5	0	0		0	0.5
|Degradation|;|AMINE-DEG|;|Creatinine-Degradation|	creatinine degradation I	CRNFORCAT-PWY		0.25	0		0	0	0	0		0	0
|Degradation|;|AMINE-DEG|;|Creatinine-Degradation|	creatinine degradation II	PWY-4722		0.2	0		0	0	0	0		0	0
|Degradation|;|AMINE-DEG|;|Methylamine-Degradation|	methylamine degradation II	PWY-6965		0	0		0	0	0	0		0	0.333333
|Degradation|;|AMINE-DEG|;|N-Acetylglucosamine-Degradation|	N-acetylglucosamine degradation I	GLUAMCAT-PWY		0.5	0.5		0	0	0	0		0	0
|Degradation|;|Amino-Acid-Degradation|;|MISCELLANEOUS-DEG|	L-citrulline degradation	CITRULLINE-DEG-PWY		1	1		0.5	1	1	0.5		1	1
|Degradation|;|Amino-Acid-Degradation|;|MISCELLANEOUS-DEG|;|D-Amino-Acid-Degradation|	D-alanine degradation	PWY-8448		1	0		1	1	1	0		0	0
|Degradation|;|Amino-Acid-Degradation|;|Proteinogenic-Amino-Acids-Degradation|;|ARGININE-DEG|	L-arginine degradation IV (arginine decarboxylase/agmatine deiminase pathway)	ARGDEG-III-PWY		0	0		0	1	0	0.666667		0	0
|Degradation|;|Amino-Acid-Degradation|;|Proteinogenic-Amino-Acids-Degradation|;|ASPARAGINE-DEG|	L-asparagine degradation I	ASPARAGINE-DEG1-PWY		0	1		0	0	0	0		0	0
|Degradation|;|Amino-Acid-Degradation|;|Proteinogenic-Amino-Acids-Degradation|;|ASPARTATE-DEG|	L-aspartate degradation I	ASPARTATE-DEG1-PWY		1	1		1	1	1	1		1	1
|Degradation|;|Amino-Acid-Degradation|;|Proteinogenic-Amino-Acids-Degradation|;|CYSTEINE-DEG|	L-cysteine degradation III	PWY-5329		1	1		0.5	0.5	0.5	0.5		0.5	0.5
|Degradation|;|Amino-Acid-Degradation|;|Proteinogenic-Amino-Acids-Degradation|;|GLUTAMATE-DEG|	L-glutamate degradation I	GLUTAMATE-DEG1-PWY		0	1		0	1	0	0		0	1
|Degradation|;|Amino-Acid-Degradation|;|Proteinogenic-Amino-Acids-Degradation|;|GLUTAMATE-DEG|	L-glutamate degradation X	PWY-5766		0	1		0	1	0	0		0	1
|Degradation|;|Amino-Acid-Degradation|;|Proteinogenic-Amino-Acids-Degradation|;|GLUTAMINE-DEG|	L-glutamine degradation I	GLUTAMINDEG-PWY		1	1		1	1	1	1		1	1
|Degradation|;|Amino-Acid-Degradation|;|Proteinogenic-Amino-Acids-Degradation|;|GLUTAMINE-DEG|	L-glutamine degradation II	GLUTAMINEFUM-PWY		1	0		1	1	1	0		1	1
|Degradation|;|Amino-Acid-Degradation|;|Proteinogenic-Amino-Acids-Degradation|;|GLYCINE-DEG|	glycine cleavage	GLYCLEAV-PWY		1	1		1	1	1	1		1	1
|Degradation|;|Amino-Acid-Degradation|;|Proteinogenic-Amino-Acids-Degradation|;|ISOLEUCINE-DEG|	L-isoleucine degradation I	ILEUDEG-PWY		0	0.666667		0	0	0	0		0	0
|Degradation|;|Amino-Acid-Degradation|;|Proteinogenic-Amino-Acids-Degradation|;|LEUCINE-DEG|	L-leucine degradation I	LEU-DEG2-PWY		0	1		0	0	0	0		0	0
|Degradation|;|Amino-Acid-Degradation|;|Proteinogenic-Amino-Acids-Degradation|;|METHIONINE-DEG|	L-methionine degradation I (to L-homocysteine)	METHIONINE-DEG1-PWY		0.666667	0		0.666667	0.666667	0.666667	0.666667		0.666667	0.666667
|Degradation|;|Amino-Acid-Degradation|;|Proteinogenic-Amino-Acids-Degradation|;|PROLINE-DEG|	L-proline degradation I	PROUT-PWY		1	0		0	0	0	0		0	0
|Degradation|;|Amino-Acid-Degradation|;|Proteinogenic-Amino-Acids-Degradation|;|THREONINE-DEG|	L-threonine degradation I	PWY-5437		0	0		0	0	0	0		0.5	0
|Degradation|;|Amino-Acid-Degradation|;|Proteinogenic-Amino-Acids-Degradation|;|VALINE-DEG|	L-valine degradation I	VALDEG-PWY		0	0.375		0	0	0	0		0	0
|Degradation|;|AROMATIC-COMPOUNDS-DEGRADATION|;|Catechol-Degradation|	catechol degradation to 2-hydroxypentadienoate I	P183-PWY		0	0		0	0	0	0		0	0.5
|Degradation|;|AROMATIC-COMPOUNDS-DEGRADATION|;|Catechol-Degradation|	catechol degradation to 2-hydroxypentadienoate II	PWY-5419		0	0		0	0	0	0		0	0.25
|Degradation|;|AROMATIC-COMPOUNDS-DEGRADATION|;|Phenolic-Compounds-Degradation|	phenylacetate degradation I (aerobic)	PWY0-321		0	0.444444		0	0	0	0		0	0
|Degradation|;|AROMATIC-COMPOUNDS-DEGRADATION|;|Protocatechuate-Degradation|	protocatechuate degradation II (ortho-cleavage pathway)	PROTOCATECHUATE-ORTHO-CLEAVAGE-PWY		0.25	0.25		0	0	0	0.25		0	0.25
|Degradation|;|C1-COMPOUNDS|	carbon monoxide oxidation to CO2	PWY-7750		1	1		0	0	0	0		0	0
|Degradation|;|C1-COMPOUNDS|	formate oxidation to CO2	PWY-1881		1	0		0	0	0	0		0	0
|Degradation|;|C1-COMPOUNDS|;|CO2-Fixation|;|Autotrophic-CO2-Fixation|	Calvin-Benson-Bassham cycle	CALVIN-PWY		0	0		0.461538	0.769231	0.692308	0.384615		0	0.615385
|Degradation|;|C1-COMPOUNDS|;|CO2-Fixation|;|Autotrophic-CO2-Fixation|;|Reductive-TCA-Cycles|	incomplete reductive TCA cycle	P42-PWY		0	0		0	0	0	1		0	0
|Degradation|;|C1-COMPOUNDS|;|CO2-Fixation|;|Autotrophic-CO2-Fixation|;|Reductive-TCA-Cycles|	TCA cycle V (2-oxoglutarate synthase)	PWY-6969		1	1		0.666667	0.555556	0.555556	0.666667		0	0.555556
|Degradation|;|C1-COMPOUNDS|;|Formaldehyde-Oxidation|	formaldehyde oxidation VII (THF pathway)	PWY-7909		1	1		0	0	0	0		0	0
|Degradation|;|Carbohydrates-Degradation|	glycerol degradation II	PWY-6131		0	0		0	0	0	0		0.5	0
|Degradation|;|Carbohydrates-Degradation|	glycerol degradation V	GLYCEROLMETAB-PWY		0	0		0	0	0	0		0.5	0
|Degradation|;|Carbohydrates-Degradation|	glycerophosphodiester degradation	PWY-6952		0	1		0	0	0	0		0	0
|Degradation|;|Carbohydrates-Degradation|;|Sugars-And-Polysaccharides-Degradation|	N-acetylglucosamine degradation I	GLUAMCAT-PWY		0.5	0.5		0	0	0	0		0	0
|Degradation|;|Carbohydrates-Degradation|;|Sugars-And-Polysaccharides-Degradation|;|D-Mannose-Degradation|	D-mannose degradation I	MANNCAT-PWY		1	1		0	1	0	0		0	0
|Degradation|;|Carbohydrates-Degradation|;|Sugars-And-Polysaccharides-Degradation|;|GALACTOSE-DEGRADATION|	D-galactose degradation I (Leloir pathway)	PWY-6317		0.6	0		0	0	0	0		0	0
|Degradation|;|CARBOXYLATES-DEG|	acetate conversion to acetyl-CoA	PWY0-1313		0	1		1	1	1	1		0	1
|Degradation|;|CARBOXYLATES-DEG|	citrate degradation	PWY-6038		1	1		1	1	1	1		0	1
|Degradation|;|CARBOXYLATES-DEG|	glutaryl-CoA degradation	PWY-5177		0	1		0	0	0	0		0	0
|Degradation|;|CARBOXYLATES-DEG|	pyruvate decarboxylation to acetyl CoA I	PYRUVDEHYD-PWY		1	0		1	1	1	1		0	1
|Degradation|;|CARBOXYLATES-DEG|;|Acrylate-Degradation|	acrylate degradation II	PWY-8180		0.666667	0.333333		0	0	0	0		0	0
|Degradation|;|CARBOXYLATES-DEG|;|Propionate-Degradation|	propanoyl CoA degradation I	PROPIONMET-PWY		1	1		0	0	0	0		0	0
|Degradation|;|CARBOXYLATES-DEG|;|Propionate-Degradation|;|Methyl-Citrate-Cycle|	2-methylcitrate cycle I	PWY0-42		0	0		0	0	0	0		0	0.4
|Degradation|;|CARBOXYLATES-DEG|;|SUCC-DEG|	conversion of succinate to propanoate	PWY0-43		0.666667	0.666667		0	0	0	0		0	0
|Degradation|;|Fatty-Acid-and-Lipid-Degradation|;|Fatty-Acid-Degradation|	adipate degradation	PWY-8354		0.6	0.8		0	0	0	0		0	0
|Degradation|;|Fatty-Acid-and-Lipid-Degradation|;|Fatty-Acid-Degradation|	fatty acid &beta;-oxidation I (generic)	FAO-PWY		0	0.571429		0	0	0	0		0	0
|Degradation|;|Fatty-Acid-and-Lipid-Degradation|;|Fatty-Acid-Degradation|	oleate &beta;-oxidation	PWY0-1337		0.314286	0.857143		0	0	0	0		0	0
|Degradation|;|Noncarbon-Nutrients|;|NITROGEN-DEG|;|Ammonia-Assimilation|	ammonia assimilation cycle III	AMMASSIM-PWY		1	0.666667		1	1	1	0.666667		1	1
|Degradation|;|Noncarbon-Nutrients|;|NITROGEN-DEG|;|Ammonia-Assimilation|	L-glutamine biosynthesis I	GLNSYN-PWY		0	1		0	0	0	1		0	0
|Degradation|;|Noncarbon-Nutrients|;|NITROGEN-DEG|;|Nitrate-Reduction|;|Electron-Transfer|	nitrate reduction IX (dissimilatory)	PWY0-1581		0	1		0	0	0	0		0	0
|Degradation|;|Noncarbon-Nutrients|;|NITROGEN-DEG|;|Nitrate-Reduction|;|Electron-Transfer|	nitrate reduction VIII (dissimilatory)	PWY0-1352		1	1		0	0	0	0		0	0
|Degradation|;|Noncarbon-Nutrients|;|NITROGEN-DEG|;|Nitrate-Reduction|;|Electron-Transfer|	nitrate reduction VIIIb (dissimilatory)	PWY0-1573		1	0		0	0	0	0		0	0
|Degradation|;|Noncarbon-Nutrients|;|NITROGEN-DEG|;|Nitrogen-Fixation|	nitrogen fixation I (ferredoxin)	N2FIX-PWY		0	0		0	0	0	0		0	1
|Degradation|;|Noncarbon-Nutrients|;|Phosphorus-Compounds|	phosphate acquisition	PWY-6348		0	0		0	0	1	1		0	0
|Degradation|;|Noncarbon-Nutrients|;|Phosphorus-Compounds|	polyphosphate metabolism	PWY-8138		0.5	1		1	1	1	1		0	0
|Degradation|;|Noncarbon-Nutrients|;|Phosphorus-Compounds|;|Glyphosate-Degradation|	glyphosate degradation II	PWY-7806		0	1		0	0	0	0		0	0
|Degradation|;|Noncarbon-Nutrients|;|Phosphorus-Compounds|;|Phophonate-Metabolism|	2-aminoethylphosphonate degradation I	PHOSPHONOTASE-PWY		0.333333	0.333333		0	0	0	0		0	0
|Degradation|;|Noncarbon-Nutrients|;|Selenium-Metabolism|	selenate reduction	PWY-6932		0.25	0.25		0	0.25	0.25	0.25		0	0.25
|Degradation|;|Noncarbon-Nutrients|;|Sulfur-Metabolism|	dimethyl sulfide biosynthesis from methionine	PWY-7793		0	0		0	0.5	0.5	0.5		0	0.5
|Degradation|;|Noncarbon-Nutrients|;|Sulfur-Metabolism|	sulfate activation for sulfonation	PWY-5340		1	1		0.5	1	0	0		0	1
|Degradation|;|Noncarbon-Nutrients|;|Sulfur-Metabolism|;|Assimilatory-Sulfate-Reduction|	assimilatory sulfate reduction III	PWY-6683		1	1		0	0.666667	0	0		0	0
|Degradation|;|Noncarbon-Nutrients|;|Sulfur-Metabolism|;|Assimilatory-Sulfate-Reduction|	assimilatory sulfate reduction IV	PWY1ZNC-1		1	1		0	0	0	0		0	0
|Degradation|;|Noncarbon-Nutrients|;|Sulfur-Metabolism|;|Dissimilatory-Sulfate-Reduction|	dissimilatory sulfate reduction I (to hydrogen sufide))	DISSULFRED-PWY		0	0		0	0.6	0.6	0.6		0	0.6
|Degradation|;|Noncarbon-Nutrients|;|Sulfur-Metabolism|;|Hydrogen-Sulfide-Biosynthesis|	L-cysteine degradation III	PWY-5329		1	1		0.5	0.5	0.5	0.5		0.5	0.5
|Degradation|;|Noncarbon-Nutrients|;|Sulfur-Metabolism|;|Methylthiopropionate-Degradation|	methylthiopropanoate degradation I (cleavage)	PWY-6048		0.333333	0.333333		0	0	0	0		0	0
|Degradation|;|Noncarbon-Nutrients|;|Sulfur-Metabolism|;|Sulfide-Oxidation|	sulfide oxidation I (to sulfur globules)	P222-PWY		0	0		1	1	1	1		1	1
|Degradation|;|Noncarbon-Nutrients|;|Sulfur-Metabolism|;|Sulfide-Oxidation|	sulfide oxidation II (flavocytochrome c)	PWY-5274		0	0		1	1	1	1		1	0
|Degradation|;|Noncarbon-Nutrients|;|Sulfur-Metabolism|;|Sulfite-Oxidation|	sulfite oxidation I	PWY-5276		0	0		0	1	0	1		0	0
|Degradation|;|Noncarbon-Nutrients|;|Sulfur-Metabolism|;|Sulfite-Oxidation|	sulfite oxidation III	PWY-5278		0	0		0.333333	0.666667	0.666667	0.666667		0.333333	0.666667
|Degradation|;|Noncarbon-Nutrients|;|Sulfur-Metabolism|;|Sulfite-Oxidation|	sulfite oxidation V (SoeABC)	PWY-7457		0	0		0	0	0	1		0	0
|Degradation|;|Noncarbon-Nutrients|;|Sulfur-Metabolism|;|Tetrathionate-Reduction|	tetrathionate reduction I (to thiosulfate)	PWY-5358		0	0		1	1	1	1		1	1
|Degradation|;|Noncarbon-Nutrients|;|Sulfur-Metabolism|;|Thiosulfate-Disproportionation|	thiosulfate disproportionation IV (rhodanese)	PWY-5350		1	1		0	0	0	0		0	0
|Degradation|;|Noncarbon-Nutrients|;|Sulfur-Metabolism|;|Thiosulfate-Oxidation|	thiosulfate oxidation III (multienzyme complex)	PWY-5296		0	0		0.4	0.8	0.8	0.4		0	0.8
|Degradation|;|NUCLEO-DEG|	S-methyl-5-thio-&alpha;-D-ribose 1-phosphate degradation II	PWY-7174		0.8	0.6		0	0	0	0		0	0
|Degradation|;|NUCLEO-DEG|;|5-Deoxyadenosine-Degradation|	5'-deoxyadenosine degradation I	PWY-8130		0.666667	0.666667		0.333333	0.666667	0.333333	0.666667		0.666667	0.666667
|Degradation|;|NUCLEO-DEG|;|Methylthioadenosine-Degradation|	S-methyl-5'-thioadenosine degradation I	PWY-6754		0	0		0	0.5	0	0.5		0.5	0.5
|Degradation|;|NUCLEO-DEG|;|Methylthioadenosine-Degradation|	S-methyl-5'-thioadenosine degradation II	PWY-6756		1	1		1	1	1	1		1	1
|Degradation|;|NUCLEO-DEG|;|Methylthioadenosine-Degradation|	S-methyl-5'-thioadenosine degradation III	PWY-6753		0	0		0	1	0.5	0.5		0.5	0
|Degradation|;|NUCLEO-DEG|;|Purine-Degradation|	inosine 5'-phosphate degradation	PWY-5695		0.75	0.75		0.5	0.75	0.75	0.5		0.5	0.75
|Degradation|;|NUCLEO-DEG|;|Purine-Degradation|	purine deoxyribonucleosides degradation I	PWY-7179		1	1		1	1	1	1		1	1
|Degradation|;|NUCLEO-DEG|;|Purine-Degradation|	purine ribonucleosides degradation	PWY0-1296		0.833333	0.833333		0.833333	0.833333	0.833333	0.833333		0.833333	0.833333
|Degradation|;|NUCLEO-DEG|;|Purine-Degradation|;|Adenosine-Nucleotides-Degradation|	adenosine nucleotides degradation II	SALVADEHYPOX-PWY		0.6	0.6		0.6	0.6	0.6	0.6		0	0.6
|Degradation|;|NUCLEO-DEG|;|Purine-Degradation|;|Guanosine-Nucleotides-Degradation|	guanosine nucleotides degradation III	PWY-6608		0	0		0	0	0	0.5		0	0
|Degradation|;|NUCLEO-DEG|;|Pyrimidine-Degradation|;|Pyrimidine-Deoxyribonucleosides-Deg|	pyrimidine deoxyribonucleosides degradation	PWY-7181		0	0		0	0.666667	0	0		0	0
|Degradation|;|NUCLEO-DEG|;|Pyrimidine-Degradation|;|Pyrimidine-Deoxyribonucleosides-Deg|	pyrimidine deoxyribonucleotides dephosphorylation	PWY-7206		0.666667	0.666667		0	0.666667	0.666667	0.666667		0.666667	0
|Degradation|;|NUCLEO-DEG|;|Pyrimidine-Degradation|;|Pyrimidine-Ribonucleosides-Degradation|	UTP and CTP dephosphorylation I	PWY-7185		0.428571	0.285714		0.428571	0.428571	0.428571	0.428571		0	0.428571
|Degradation|;|Other-Degradation|	acetoacetate degradation (to acetyl CoA)	ACETOACETATE-DEG-PWY		0	0		0	0	0	1		0	0
|Degradation|;|Other-Degradation|;|Acrylonitrile-Degradation|	acrylonitrile degradation I	PWY-7308		0.5	0.5		0.5	0.5	0.5	0.5		0.5	0.5
|Degradation|;|Other-Degradation|;|Anhydromuropeptides-Recycling|	peptidoglycan recycling II	PWY-7883		0	0		0	0.6	0.7	0		0	0
|Degradation|;|Other-Degradation|;|Tetrapyrrole-Degradation|;|Heme-Degradation|	heme degradation III	PWY-7844		1	0		0	0	0	0		0	0
|Degradation|;|Polymer-Degradation|	muropeptide degradation	PWY0-1546		0.25	0.25		0	0	0	0		0	0
|Degradation|;|Polymer-Degradation|;|Degradation|;|Carbohydrates-Degradation|;|POLYSACCHARIDES-DEG|	glycogen degradation I	GLYCOCAT-PWY		0.875	0.875		0	0	0	0		0	0
|Degradation|;|Polymer-Degradation|;|Degradation|;|Carbohydrates-Degradation|;|POLYSACCHARIDES-DEG|	glycogen degradation II	PWY-5941		0.833333	0.833333		0.5	0.666667	0.833333	0.666667		0.333333	0.833333
|Degradation|;|Polymer-Degradation|;|Degradation|;|Carbohydrates-Degradation|;|POLYSACCHARIDES-DEG|	(1,4)-&beta;-D-xylan degradation	PWY-6717		0	0		0	0	0	0.5		0	0
|Degradation|;|Pyruvate-Degradation|	pyruvate fermentation to (R)-lactate	PWY-8274		0	1		0	0	0	0		0	0
|Degradation|;|Pyruvate-Degradation|	pyruvate fermentation to propanoate I	P108-PWY		0	0.857143		0	0	0	0		0	0
|Degradation|;|SECONDARY-METABOLITE-DEGRADATION|;|TERPENOID-DEG|	cis-geranyl-CoA degradation	PWY-6672		0	0.333333		0	0	0	0		0	0
|Detoxification|;|8-Oxo-GTP-Detoxification|	8-oxo-(d)GTP detoxification I	PWY-6502		0.5	0.5		0	0.5	0.5	0		0.5	0
|Detoxification|;|Acid-Resistance|	arginine dependent acid resistance	PWY0-1299		0	0		0	1	0	1		0	0
|Detoxification|;|Arsenic-Detoxification|	arsenite methylation (bacterial)	PWY-8266		0	0		0	1	0	0		0	0
|Detoxification|;|Arsenic-Detoxification|;|Arsenate-Detoxification|	arsenate detoxification II	PWY-8101		0	0.5		0	0.5	0	0.5		0	0.5
|Detoxification|;|Arsenic-Detoxification|;|Arsenate-Detoxification|	arsenate detoxification III	PWY-8263		0.5	0.5		0	0	0	0		0	0
|Detoxification|;|REACTIVE-OXYGEN-SPECIES-DEGRADATION|	superoxide radicals degradation	DETOX1-PWY		0.5	0.5		0.5	1	0.5	0.5		0.5	1
|Energy-Metabolism|	(2S)-ethylmalonyl-CoA biosynthesis	PWY-8425		1	0.75		0	0	0	0		0	0
|Energy-Metabolism|	ATP biosynthesis	PWY-7980		1	1		1	1	1	0		1	1
|Energy-Metabolism|	ethylmalonyl-CoA pathway	PWY-5741		0.818182	0.818182		0	0	0	0		0	0
|Energy-Metabolism|	NADH repair (prokaryotes)	PWY-6938-1		1	0		1	1	1	1		1	1
|Energy-Metabolism|	NADPH repair (prokaryotes)	PWY-8136		1	0		1	1	1	1		1	1
|Energy-Metabolism|;|Acetyl-CoA-Biosynthesis|	pyruvate decarboxylation to acetyl CoA I	PYRUVDEHYD-PWY		1	0		1	1	1	1		0	1
|Energy-Metabolism|;|Acetyl-CoA-Biosynthesis|	pyruvate decarboxylation to acetyl CoA III	PWY-8275		1	1		1	1	1	1		1	1
|Energy-Metabolism|;|CHEMOAUTOTROPHIC-ENERGY-METABOLISM|	formate oxidation to CO2	PWY-1881		1	0		0	0	0	0		0	0
|Energy-Metabolism|;|CHEMOAUTOTROPHIC-ENERGY-METABOLISM|	nitrite oxidation	P282-PWY		1	1		0	0	0	0		0	0
|Energy-Metabolism|;|CHEMOAUTOTROPHIC-ENERGY-METABOLISM|	sulfide oxidation I (to sulfur globules)	P222-PWY		0	0		1	1	1	1		1	1
|Energy-Metabolism|;|CHEMOAUTOTROPHIC-ENERGY-METABOLISM|	sulfite oxidation I	PWY-5276		0	0		0	1	0	1		0	0
|Energy-Metabolism|;|CHEMOAUTOTROPHIC-ENERGY-METABOLISM|	sulfite oxidation V (SoeABC)	PWY-7457		0	0		0	0	0	1		0	0
|Energy-Metabolism|;|CHEMOAUTOTROPHIC-ENERGY-METABOLISM|;|Hydrogen-Oxidation|	hydrogen oxidation I (aerobic)	P283-PWY		0	1		0	1	1	1		1	0
|Energy-Metabolism|;|CHEMOAUTOTROPHIC-ENERGY-METABOLISM|;|Hydrogen-Oxidation|	hydrogen oxidation II (aerobic, NAD)	PWY-5382		1	0		0	0	0	0		0	0
|Energy-Metabolism|;|Electron-Transfer|	aerobic respiration I (cytochrome c)	PWY-3781		1	0		1	1	1	1		0	0
|Energy-Metabolism|;|Electron-Transfer|	aerobic respiration II (cytochrome c) (yeast)	PWY-7279		1	0		0	0	0	0		0	0
|Energy-Metabolism|;|Electron-Transfer|	glycerol-3-phosphate to fumarate electron transfer	PWY0-1582		0	1		1	1	1	0		0	0
|Energy-Metabolism|;|Electron-Transfer|	NADH to fumarate electron transfer	PWY0-1336		1	1		1	1	1	1		0	1
|Energy-Metabolism|;|Electron-Transfer|	nitrite oxidation	P282-PWY		1	1		0	0	0	0		0	0
|Energy-Metabolism|;|Electron-Transfer|	tetrathionate reduction I (to thiosulfate)	PWY-5358		0	0		1	1	1	1		1	1
|Energy-Metabolism|;|Fermentation|;|Amino-Acid-Fermentation|	L-threonine degradation I	PWY-5437		0	0		0	0	0	0		0.5	0
|Energy-Metabolism|;|Fermentation|;|Fermentation-to-Acids|;|Acetate-Formation|	acetate and ATP formation from acetyl-CoA II	PWY-5535		1	0		1	1	1	1		1	0
|Energy-Metabolism|;|Fermentation|;|Fermentation-to-Acids|;|Acetate-Formation|	acetate and ATP formation from acetyl-CoA III	PWY-8328		0	1		1	1	1	1		0	1
|Energy-Metabolism|;|Fermentation|;|Fermentation-to-Acids|;|Fermentation-to-Lactate|	pyruvate fermentation to (R)-lactate	PWY-8274		0	1		0	0	0	0		0	0
|Energy-Metabolism|;|Fermentation|;|Fermentation-to-Acids|;|Fermentation-to-propanoate|	pyruvate fermentation to propanoate I	P108-PWY		0	0.857143		0	0	0	0		0	0
|Energy-Metabolism|;|Fermentation|;|Pyruvate-Degradation|	pyruvate fermentation to acetone	PWY-6588		0	0		0	0	0	1		0	0
|Energy-Metabolism|;|GLYCOLYSIS-VARIANTS|	glycolysis III (from glucose)	ANAGLYCOLYSIS-PWY		0.727273	0.545455		0.727273	0	0.909091	0.545455		0	0.818182
|Energy-Metabolism|;|GLYCOLYSIS-VARIANTS|	glycolysis IV	PWY-1042		0	0		0.7	0.9	0.9	0.5		0	0.8
|Energy-Metabolism|;|Hydrogen-Production|	hydrogen production II	PWY-6758		1	0		0	0	0	0		0	0
|Energy-Metabolism|;|Pentose-Phosphate-Cycle|	pentose phosphate pathway (non-oxidative branch) I	NONOXIPENT-PWY		1	1		0	0	0	0		0	0
|Energy-Metabolism|;|Pentose-Phosphate-Cycle|	pentose phosphate pathway (non-oxidative branch) II	PWY-8178		0	0		0.5	1	0.833333	0		0	0.833333
|Energy-Metabolism|;|Pentose-Phosphate-Cycle|	pentose phosphate pathway (oxidative branch) I	OXIDATIVEPENT-PWY		0	0		0	0.666667	1	1		0	0
|Energy-Metabolism|;|Respiration|	2-oxoglutarate decarboxylation to succinyl-CoA	PWY-5084		1	0		0	0	0	0		0	1
|Energy-Metabolism|;|Respiration|	2-oxoisovalerate decarboxylation to isobutanoyl-CoA	PWY-5046		1	1		1	1	1	1		0	1
|Energy-Metabolism|;|Respiration|;|AEROBIC-RESPIRATION|	aerobic respiration I (cytochrome c)	PWY-3781		1	0		1	1	1	1		0	0
|Energy-Metabolism|;|Respiration|;|AEROBIC-RESPIRATION|	aerobic respiration II (cytochrome c) (yeast)	PWY-7279		1	0		0	0	0	0		0	0
|Energy-Metabolism|;|Respiration|;|ANAEROBIC-RESPIRATION|	dissimilatory sulfate reduction I (to hydrogen sufide))	DISSULFRED-PWY		0	0		0	0.6	0.6	0.6		0	0.6
|Energy-Metabolism|;|Respiration|;|ANAEROBIC-RESPIRATION|	glycerol-3-phosphate to fumarate electron transfer	PWY0-1582		0	1		1	1	1	0		0	0
|Energy-Metabolism|;|Respiration|;|ANAEROBIC-RESPIRATION|	NADH to fumarate electron transfer	PWY0-1336		1	1		1	1	1	1		0	1
|Energy-Metabolism|;|Respiration|;|ANAEROBIC-RESPIRATION|	nitrate reduction IX (dissimilatory)	PWY0-1581		0	1		0	0	0	0		0	0
|Energy-Metabolism|;|Respiration|;|ANAEROBIC-RESPIRATION|	nitrate reduction VIII (dissimilatory)	PWY0-1352		1	1		0	0	0	0		0	0
|Energy-Metabolism|;|Respiration|;|ANAEROBIC-RESPIRATION|	nitrate reduction VIIIb (dissimilatory)	PWY0-1573		1	0		0	0	0	0		0	0
|Energy-Metabolism|;|TCA-VARIANTS|	TCA cycle V (2-oxoglutarate synthase)	PWY-6969		1	1		0.666667	0.555556	0.555556	0.666667		0	0.555556
|Enzyme-Cofactor-Biosynthesis|	flavin biosynthesis I (bacteria and plants)	RIBOSYN2-PWY		0.666667	0.888889		0.888889	0.888889	0.888889	0.444444		0	0.888889
|Enzyme-Cofactor-Biosynthesis|	flavin salvage	PWY66-366		0	0		0	0	0	0		1	0
|Enzyme-Cofactor-Biosynthesis|	NAD phosphorylation and transhydrogenation	NADPHOS-DEPHOS-PWY-1		1	1		1	1	0	0		0.5	1
|Enzyme-Cofactor-Biosynthesis|	NADP biosynthesis	PWY-8148		1	1		1	1	1	1		0	1
|Enzyme-Cofactor-Biosynthesis|	prenylated FMNH2 biosynthesis	PWY0-1597		0.333333	0.333333		0.333333	0.333333	0.333333	0.333333		0	0.333333
|Enzyme-Cofactor-Biosynthesis|	S-adenosyl-L-methionine biosynthesis	SAM-PWY		0	1		0	0	0	0		0	0
|Enzyme-Cofactor-Biosynthesis|	S-adenosyl-L-methionine salvage II	PWY-5041		1	0		1	1	1	1		1	1
|Glycan-Pathways|	(1,4)-&beta;-D-xylan degradation	PWY-6717		0	0		0	0	0	0.5		0	0
|Glycan-Pathways|	glycogen biosynthesis I (from ADP-D-Glucose)	GLYCOGENSYNTH-PWY		0	1		1	1	1	0.75		0	1
|Glycan-Pathways|	glycogen degradation I	GLYCOCAT-PWY		0.875	0.875		0	0	0	0		0	0
|Glycan-Pathways|	glycogen degradation II	PWY-5941		0.833333	0.833333		0.5	0.666667	0.833333	0.666667		0.333333	0.833333
|Glycan-Pathways|	Kdo transfer to lipid IVA (generic)	PWY-8284		1	1		1	1	1	1		0	0
|Glycan-Pathways|	xanthan biosynthesis	PWY-6655		0	0		0	0	0	0.2		0	0
|Glycan-Pathways|;|Cell-Structure-Biosynthesis|;|Lipopolysaccharide-Biosynthesis|	(Kdo)2-lipid A biosynthesis (E. coli)	KDO-LIPASYN-PWY		0.5	0.5		0.5	0.5	0.5	0.5		0.5	0.5
|Glycan-Pathways|;|Cell-Structure-Biosynthesis|;|Lipopolysaccharide-Biosynthesis|	(Kdo)2-lipid A biosynthesis (generic)	PWY-8285		0.5	0.5		0.5	0.5	0.5	0.5		0.5	0.5
|Glycan-Pathways|;|Cell-Structure-Biosynthesis|;|Lipopolysaccharide-Biosynthesis|	(Kdo)2-lipid A biosynthesis (P. gingivalis)	PWY-8247		0.166667	0.166667		0.166667	0.166667	0.166667	0.166667		0.166667	0.166667
|Glycan-Pathways|;|Cell-Structure-Biosynthesis|;|Lipopolysaccharide-Biosynthesis|	(Kdo)2-lipid A biosynthesis (P. putida)	PWY-8075		0.2	0.2		0.2	0.2	0.2	0.2		0.2	0.2
|Glycan-Pathways|;|Cell-Structure-Biosynthesis|;|Lipopolysaccharide-Biosynthesis|	lipid IVA biosynthesis (E. coli)	NAGLIPASYN-PWY		1	1		1	1	1	0.833333		0.833333	1
|Glycan-Pathways|;|Cell-Structure-Biosynthesis|;|Lipopolysaccharide-Biosynthesis|	lipid IVA biosynthesis (generic)	PWY-8283		1	1		1	1	1	0.833333		0.833333	1
|Glycan-Pathways|;|Cell-Structure-Biosynthesis|;|Lipopolysaccharide-Biosynthesis|	lipid IVA biosynthesis (H. pylori)	PWYI-14		1	1		1	1	1	0		0	1
|Glycan-Pathways|;|Cell-Structure-Biosynthesis|;|Lipopolysaccharide-Biosynthesis|	lipid IVA biosynthesis (P. gingivalis)	PWY-8245		1	1		1	1	1	0		0	1
|Glycan-Pathways|;|Cell-Structure-Biosynthesis|;|Lipopolysaccharide-Biosynthesis|	lipid IVA biosynthesis (P. putida)	PWY-8073		1	1		1	1	1	0		0	1
|Glycan-Pathways|;|Cell-Structure-Biosynthesis|;|Lipopolysaccharide-Biosynthesis|	lipid IVA biosynthesis (Vibrio cholerae serogroup O1 El Tor)	PWY2G6Z-2		1	1		1	1	1	0		0	1
|Macromolecule-Modification|;|Nucleic-Acid-Processing|	N6-L-threonylcarbamoyladenosine37-modified tRNA biosynthesis	PWY0-1587		0.5	1		1	1	1	1		1	1
|Macromolecule-Modification|;|Nucleic-Acid-Processing|	tRNA processing	PWY0-1479		1	0.8		0.4	1	1	0.4		0.8	0.8
|Macromolecule-Modification|;|Nucleic-Acid-Processing|	tRNA-uridine 2-thiolation and selenation (bacteria)	PWY-7892		0.181818	0.181818		0.181818	0.181818	0.181818	0.181818		0	0.181818
|Macromolecule-Modification|;|Nucleic-Acid-Processing|	queuosine biosynthesis I (de novo)	PWY-6700		0	1		0.5	0.75	1	0.5		0.5	1
|Macromolecule-Modification|;|Nucleic-Acid-Processing|	queuosine biosynthesis II (queuine salvage)	PWY-8105		0	1		1	1	1	0		0	1
|Macromolecule-Modification|;|Protein-Modification|	5-oxo-L-proline metabolism	PWY-7942		0.666667	0.666667		0	0	0	0		0	0
|Macromolecule-Modification|;|Protein-Modification|	acyl carrier protein activation	PWY-6012-1		0	1		0	0	1	1		1	1
|Macromolecule-Modification|;|Protein-Modification|	lipoprotein posttranslational modification	PWY-7884		0.428571	0.142857		0.428571	0.428571	0.428571	0.285714		0.285714	0.428571
|Macromolecule-Modification|;|Protein-Modification|	N-end rule pathway I (prokaryotic)	PWY-7801		1	1		1	1	1	0		1	1
|Macromolecule-Modification|;|Protein-Modification|	N-end rule pathway II (prokaryotic)	PWY-7802		1	1		0	1	0	0		1	0
|Macromolecule-Modification|;|Protein-Modification|	periplasmic disulfide bond formation	PWY0-1599		0.666667	0.666667		0.333333	0.333333	0.333333	0		0.333333	1
|Macromolecule-Modification|;|Protein-Modification|	periplasmic disulfide bond reduction	PWY0-1600		0	0		1	1	1	1		0	1
|Macromolecule-Modification|;|Protein-Modification|	cytochrome c biogenesis (system I type)	PWY-8147		0	0		0.454545	0.454545	0.454545	0.363636		0	0.454545
|Metabolic-Clusters|	8-oxo-(d)GTP detoxification I	PWY-6502		0.5	0.5		0	0.5	0.5	0		0.5	0
|Metabolic-Clusters|	N-end rule pathway I (prokaryotic)	PWY-7801		1	1		1	1	1	0		1	1
|Metabolic-Clusters|	N-end rule pathway II (prokaryotic)	PWY-7802		1	1		0	1	0	0		1	0
|Metabolic-Clusters|	purine deoxyribonucleosides salvage	PWY-7224		0.5	0.5		0.5	0.5	0.5	0		0.5	0
|Metabolic-Clusters|	pyrimidine deoxyribonucleotide phosphorylation	PWY-7197		1	1		0.75	0.75	0.75	0.75		0.75	0.5
|Metabolic-Clusters|	pyrimidine deoxyribonucleotides de novo biosynthesis I	PWY-7184		0	0		0	0	0	0		0.777778	0.333333
|Metabolic-Clusters|	pyrimidine deoxyribonucleotides de novo biosynthesis III	PWY-6545		0	0.666667		0.888889	0	0.888889	0		0	0
|Metabolic-Clusters|	pyrimidine deoxyribonucleotides dephosphorylation	PWY-7206		0.666667	0.666667		0	0.666667	0.666667	0.666667		0.666667	0
|Metabolic-Clusters|	tRNA charging	TRNA-CHARGING-PWY		0.857143	0.857143		0.904762	0.857143	0.857143	0.571429		0.52381	0.952381
|Metabolite-Activation-Inactivation-Interconversion|;|Metabolite-Activation|	long-chain fatty acid activation	PWY-5143		1	1		1	0	1	0		0	0
|Metabolite-Activation-Inactivation-Interconversion|;|Metabolite-Activation|	sulfate activation for sulfonation	PWY-5340		1	1		0.5	1	0	0		0	1
