# Supplementary material for: Magnetotactic bacteria affiliated with diverse Pseudomonadota families biomineralize intracellular Ca-carbonate
Source: ISME J. 2025 Jan 7;19(1):wrae260. doi: 10.1093/ismejo/wrae260 (PMC11773610; doi:10.1093/ismejo/wrae260)
Supplement: Data_S1_Gammaproteobacteria_Tree_Newick_format_wrae260 [file data_s1_gammaproteobacteria_tree_newick_format_wrae260.txt]

(Acetobacter_Acetobacter-aceti_NBRC-14818|GCA_000193495.2 | ASM19349v2 | o__Acetobacterales_f__Acetobacteraceae_g__Acetobacter_s__Acetobacteraceti:0.4627543501,(((((((((((((((((((Achromatium_Achromatium-palustre_Sipp-2015|GCA_001044195.1 | ASM104419v1 | d__Bacteria_p__Pseudomonadota_c__Gammaproteobacteria_o__Chromatiales_f__Chromatiaceae_g__Achromatium_s__Achromatiumpalustre:0.2460571738,Chromatiaceae_sp._WMS2|GCA_001276605.1 | ASM127660v1 | d__Bacteria_p__Pseudomonadota_c__Gammaproteobacteria_o__Chromatiales_f__Chromatiaceae_g__WMS2_s__WMS2sp001276605:0.2755145324)100/100:0.1648426645,Chromatiaceae_CCP4SC76_CCP4SC76|CCP4SC76 | NA | d__Bacteria_p__Pseudomonadota_c__Gammaproteobacteria_o__Chromatiales_f__Chromatiaceae_g | s__CCP4SC76:0.4091627479)100/100:0.0424685208,(Chromatiaceae_sp._EFPC-118|GCA_016880695.1 | ASM1688069v1 | d__Bacteria_p__Pseudomonadota_c__Gammaproteobacteria_o__Chromatiales_f__Chromatiaceae_g__JAEHCY01_s__JAEHCY01sp016880695:0.2401172460,((Chromatiaceae_sp._OdNE-18-Q3-R46-58-MAXAC.011|GCA_016714645.1 | ASM1671464v1 | d__Bacteria_p__Pseudomonadota_c__Gammaproteobacteria_o__Chromatiales_f__Chromatiaceae_g__M0108_s__M0108sp016714645:0.1866606152,Thiosymbion_Thiosymbionectosymbiont_A_Cochon2018-1|GCA_011392765.1 | ASM1139276v1 | d__Bacteria_p__Pseudomonadota_c__Gammaproteobacteria_o__Chromatiales_f__Chromatiaceae_g__Thiosymbion_s__Thiosymbionectosymbiont_A:0.1869765948)100/100:0.0357147351,(((((((Chromatium_Chromatium-violascens_DSM-198|GCA_000227745.3 | ASM22774v3 | d__Bacteria_p__Pseudomonadota_c__Gammaproteobacteria_o__Chromatiales_f__Chromatiaceae_g__Chromatium_s__Chromatiumviolascens:0.0778250149,Thiobaca_Thiobaca-trueperi_DSM-13587|GCA_004342175.1 | ASM434217v1 | d__Bacteria_p__Pseudomonadota_c__Gammaproteobacteria_o__Chromatiales_f__Chromatiaceae_g__Thiobaca_s__Thiobacatrueperi:0.0658393866)100/100:0.0283621599,((Imhoffiella_Imhoffiella-purpurea_AK35|GCA_000585215.1 | Thiorhodococcus_sp | .d__Bacteria_p__Pseudomonadota_c__Gammaproteobacteria_o__Chromatiales_f__Chromatiaceae_g__Imhoffiella_s__Imhoffiellapurpurea:0.0911640358,Thiorhodococcus_Thiorhodococcus-mannitoliphagus_DSM-18266|GCA_010915725.1 | ASM1091572v1 | d__Bacteria_p__Pseudomonadota_c__Gammaproteobacteria_o__Chromatiales_f__Chromatiaceae_g__Thiorhodococcus_s__Thiorhodococcusmannitoliphagus:0.1036123058)98.1/100:0.0175746892,((Thermochromatium_Thermochromatium-tepidum_ATCC-43061|GCA_009664085.1 | ASM966408v1 | d__Bacteria_p__Pseudomonadota_c__Gammaproteobacteria_o__Chromatiales_f__Chromatiaceae_g__Thermochromatium_s__Thermochromatiumtepidum:0.0782445715,Thermochromatium_Thermochromatium-vinosum_DSM180|GCA_000025485.1 | ASM2548v1 | d__Bacteria_p__Pseudomonadota_c__Gammaproteobacteria_o__Chromatiales_f__Chromatiaceae_g__Thermochromatium_s__Thermochromatiumvinosum:0.0271389480)100/100:0.0655602478,Thiocystis_Thiocystis-violacea_DSM-207|GCA_016583575.1 | ASM1658357v1 | d__Bacteria_p__Pseudomonadota_c__Gammaproteobacteria_o__Chromatiales_f__Chromatiaceae_g__Thiocystis_s__Thiocystisviolacea:0.0737244832)100/100:0.0248914329)100/100:0.0155807765)100/100:0.0255708045,Marichromatium_Marichromatium-gracile_DSM-203|GCA_004343155.1 | ASM434315v1 | d__Bacteria_p__Pseudomonadota_c__Gammaproteobacteria_o__Chromatiales_f__Chromatiaceae_g__Marichromatium_s__Marichromatiumgracile:0.1444312308)4.8/70:0.0157469698,Thiocapsa_sp._M50B4|GCA_018399035.1 | ASM1839903v1 | d__Bacteria_p__Pseudomonadota_c__Gammaproteobacteria_o__Chromatiales_f__Chromatiaceae_g__Thiocapsa_s__Thiocapsasp018399035:0.1202596242)100/100:0.0310426634,(Lamprocystis_Lamprocystis-purpurea_DSM-4197|GCA_000379525.1 | ASM37952v1 | d__Bacteria_p__Pseudomonadota_c__Gammaproteobacteria_o__Chromatiales_f__Chromatiaceae_g__Lamprocystis_s__Lamprocystispurpurea:0.0804678480,Thiodictyon_Thiodictyon-syntrophicum_Cad16T|GCA_002813775.1 | ASM281377v1 | d__Bacteria_p__Pseudomonadota_c__Gammaproteobacteria_o__Chromatiales_f__Chromatiaceae_g__Thiodictyon_s__Thiodictyonsyntrophicum:0.0928637957)100/100:0.0805853955)100/100:0.0532860295,(Thiococcus_Thiococcus-pfennigii_DSM-228|GCA_016583935.1 | ASM1658393v1 | d__Bacteria_p__Pseudomonadota_c__Gammaproteobacteria_o__Chromatiales_f__Chromatiaceae_g__Thiococcus_s__Thiococcuspfennigii:0.0424074948,Thioflavicoccus_Thioflavicoccus-mobilis_8321|GCA_000327045.1 | ASM32704v1 | d__Bacteria_p__Pseudomonadota_c__Gammaproteobacteria_o__Chromatiales_f__Chromatiaceae_g__Thioflavicoccus_s__Thioflavicoccusmobilis:0.0487671053)100/100:0.1397179266)100/100:0.0260156582,(((Halochromatium_Halochromatium-roseum_DSM-18859|GCA_016653315.1 | ASM1665331v1 | d__Bacteria_p__Pseudomonadota_c__Gammaproteobacteria_o__Chromatiales_f__Chromatiaceae_g__Halochromatium_s__Halochromatiumroseum:0.0758007445,Halochromatium_sp._GSL.Bin27|GCA_009908845.1 | ASM990884v1 | d__Bacteria_p__Pseudomonadota_c__Gammaproteobacteria_o__Chromatiales_f__Chromatiaceae_g__Halochromatium_s__Halochromatiumsp009908845:0.0838787541)100/100:0.0889027737,Thiohalocapsa_Thiohalocapsa-halophila_DSM-6210|GCA_016583825.1 | ASM1658382v1 | d__Bacteria_p__Pseudomonadota_c__Gammaproteobacteria_o__Chromatiales_f__Chromatiaceae_g__Thiohalocapsa_s__Thiohalocapsahalophila:0.1599160628)100/100:0.0401228976,((Rhabdochromatium_Rhabdochromatium-marinum_DSM-5261|GCA_016583795.1 | ASM1658379v1 | d__Bacteria_p__Pseudomonadota_c__Gammaproteobacteria_o__Chromatiales_f__Chromatiaceae_g__Rhabdochromatium_s__Rhabdochromatiummarinum:0.0831504547,Thiorhodovibrio_Thiorhodovibrio-winogradskyi_6511|GCA_016653415.1 | ASM1665341v1 | d__Bacteria_p__Pseudomonadota_c__Gammaproteobacteria_o__Chromatiales_f__Chromatiaceae_g__Thiorhodovibrio_s__Thiorhodovibriowinogradskyi:0.0702558260)100/100:0.1001652620,(Thiorhodovibrio_B_sp._CSSed162cmB-275|GCA_007128075.1 | ASM712807v1 | d__Bacteria_p__Pseudomonadota_c__Gammaproteobacteria_o__Chromatiales_f__Chromatiaceae_g__Thiorhodovibrio_B_s__Thiorhodovibrio_Bsp007128075:0.1906201027,Thiospirillum_Thiospirillum-jenense_DSM-216|GCA_014145225.1 | ASM1414522v1 | d__Bacteria_p__Pseudomonadota_c__Gammaproteobacteria_o__Chromatiales_f__Chromatiaceae_g__Thiospirillum_s__Thiospirillumjenense:0.2365676731)100/100:0.0463406999)100/100:0.0476786885)100/100:0.0614172566)75.7/97:0.0176355868)100/100:0.0559227584)100/100:0.0398782862)100/100:0.0383710285,(((Sedimenticolaceae__sp._1371-Tw2|GCA_019623805.1 | ASM1962380v1 | d__Bacteria_p__Pseudomonadota_c__Gammaproteobacteria_o__Chromatiales_f__Sedimenticolaceae_g__QGON01_s__QGON01sp003934985:0.1294559143,Thiodiazotropha_Thiodiazotrophaendolucinida_COS|GCA_001715975.1 | ASM171597v1 | d__Bacteria_p__Pseudomonadota_c__Gammaproteobacteria_o__Chromatiales_f__Sedimenticolaceae_g__Thiodiazotropha_s__Thiodiazotrophaendolucinida:0.1506465057)100/100:0.0946416601,(Sedimenticolaceae__sp._HK-STAS-PROT-129|GCA_024235175.1 | ASM2423517v1 | d__Bacteria_p__Pseudomonadota_c__Gammaproteobacteria_o__Chromatiales_f__Sedimenticolaceae_g__HKST-UBA178_s__HKST-UBA178sp024235175:0.2324873402,Sedimenticolaceae__sp._S141-33|GCA_015490795.1 | ASM1549079v1 | d__Bacteria_p__Pseudomonadota_c__Gammaproteobacteria_o__Chromatiales_f__Sedimenticolaceae_g__WFXD01_s__WFXD01sp015490795:0.1959471365)100/100:0.0340635339)100/100:0.0377826047,((((Sedimenticolaceae__sp._2141T.STBD.0c.01a|GCA_002009425.1 | ASM200942v1 | d__Bacteria_p__Pseudomonadota_c__Gammaproteobacteria_o__Chromatiales_f__Sedimenticolaceae_g__41T-STBD-0c-01a_s__41T-STBD-0c-01asp002009425:0.1602514690,Sedimenticolaceae__sp._GammaLau-197|GCA_024510845.1 | ASM2451084v1 | d__Bacteria_p__Pseudomonadota_c__Gammaproteobacteria_o__Chromatiales_f__Sedimenticolaceae_g__MONJU_s__MONJUsp024510845:0.2118907808)100/100:0.0512241901,Thiolapillus_Thiolapillusbrandeum_Hiromi1|GCA_000828615.1 | ASM82861v1 | d__Bacteria_p__Pseudomonadota_c__Gammaproteobacteria_o__Chromatiales_f__Sedimenticolaceae_g__Thiolapillus_s__Thiolapillusbrandeum:0.2151359604)100/100:0.0430329272,Sedimenticolaceae__sp._WH|GCA_000787395.1 | ASM78739v1 | d__Bacteria_p__Pseudomonadota_c__Gammaproteobacteria_o__Chromatiales_f__Sedimenticolaceae_g__GCF-000787395_s__GCF-000787395sp000787395:0.2879120617)100/100:0.0305977787,(Sedimenticolaceae__sp._Modern-marine.mb.35|GCA_018812525.1 | ASM1881252v1 | d__Bacteria_p__Pseudomonadota_c__Gammaproteobacteria_o__Chromatiales_f__Sedimenticolaceae_g__YD12-FULL-61-37_s__YD12-FULL-61-37sp018812525:0.1691914951,Sedimenticolaceae_sp._SS-5|GCA_009497875.2 | ASM949787v2 | d__Bacteria_p__Pseudomonadota_c__Gammaproteobacteria_o__Chromatiales_f__Sedimenticolaceae_g__JADGBD01_s__JADGBD01sp009497875:0.1855305201)100/100:0.1137925394)100/100:0.0228565977)100/100:0.0238842157)100/100:0.0547327938,Gammaproteobacteria_sp._HKST-UBA170|GCA_020445605.1 | ASM2044560v1 | d__Bacteria_p__Pseudomonadota_c__Gammaproteobacteria_o__JAGRGH01_f__JAGRGH01_g__JAGRGH01_s__JAGRGH01_sp020445605:0.4426833685)77.6/98:0.0237491044,Gammaproteobacteria_sp._HKST-UBA171|GCA_020445565.1 | ASM2044556v1 | d__Bacteria_p__Pseudomonadota_c__Gammaproteobacteria_o__JAGRCI01_f__JAGRCI01_g__JAGRGI01_s__JAGRGI01_sp020445565:0.3179499378)100/77:0.0228370727,(((Cycloclasticus_Cycloclasticus-pugetii_PS-1|GCA_000384415.1 | ASM38441v1 | d__Bacteria_p__Pseudomonadota_c__Gammaproteobacteria_o__Methylococcales_f__Cycloclasticaceae_g__Cycloclasticus_s__Cycloclasticuspugetii:0.3615786501,Methylococcales_sp._UBA2780|GCA_002352345.1 | ASM235234v1 | d__Bacteria_p__Pseudomonadota_c__Gammaproteobacteria_o__Methylococcales_f__UBA2780_g__UBA2780_s__UBA2780sp002352345:0.2516805252)100/100:0.0568738340,((Methylococcales_sp._HyVt-476|GCA_011322755.1 | ASM1132275v1 | d__Bacteria_p__Pseudomonadota_c__Gammaproteobacteria_o__Methylococcales_f__DRLZ01_g__DRLZ01_s__DRLZ01sp011322755:0.4397809893,((Methylococcales_sp._UBA1147|GCA_002311315.1 | ASM231131v1 | d__Bacteria_p__Pseudomonadota_c__Gammaproteobacteria_o__Methylococcales_f__UBA1147_g__UBA1147_s__UBA1147sp002311315:0.3199353666,Methylococcales_sp._UBA2778|GCA_002352385.1 | ASM235238v1 | d__Bacteria_p__Pseudomonadota_c__Gammaproteobacteria_o__Methylococcales_f__UBA2778_g__UBA2778_s__UBA2778sp002352385:0.2022903402)100/100:0.0370147729,Methylomonas_Methylomonas-methanica_NCIMB11130|GCA_001644045.1 | ASM164404v1 | d__Bacteria_p__Pseudomonadota_c__Gammaproteobacteria_o__Methylococcales_f__Methylomonadaceae_g__Methylomonas_s__Methylomonasmethanica:0.2961581206)100/100:0.0277244659)98.4/99:0.0199696081,(Methylococcus_Methylococcus-capsulatus_ATCC19069|GCA_000424685.1 | ASM42468v1 | d__Bacteria_p__Pseudomonadota_c__Gammaproteobacteria_o__Methylococcales_f__Methylococcaceae_g__Methylococcus_s__Methylococcuscapsulatus:0.2751880757,Methylohalobius_Methylohalobius-crimeensis_10Ki|GCA_000421465.1 | ASM42146v1 | d__Bacteria_p__Pseudomonadota_c__Gammaproteobacteria_o__Methylococcales_f__Methylothermaceae_g__Methylohalobius_s__Methylohalobiuscrimeensis:0.3086468509)100/100:0.0450298069)57.3/77:0.0301847837)100/100:0.1033832401,(Gammaproteobacteria_sp._SI037_bin195|GCA_018672285.1 | ASM1867228v1 | d__Bacteria_p__Pseudomonadota_c__Gammaproteobacteria_o__JABHGC01_f__JABHGC01_g__JABHGC01_s__JABHGC01_sp018672285:0.4485109492,Gammaproteobacteria_sp._SZUA-1235|GCA_015664395.1 | ASM1566439v1 | d__Bacteria_p__Pseudomonadota_c__Gammaproteobacteria_o__DTRM01_f__DTRM01_g__DTRM01_s__DTRM01_sp012965975:0.3164428991)99.7/82:0.0444401849)100/80:0.0267477618)100/97:0.0275446213,((((((((((((((Aquicella_Aquicella-lusitana_DSM16500|GCA_003350455.1 | ASM335045v1 | d__Bacteria_p__Pseudomonadota_c__Gammaproteobacteria_o__DSM-16500_f__DSM-16500_g__Aquicella_s__Aquicella_lusitana:0.3826920052,Gammaproteobacteria_sp._UBA7366|GCA_002469885.1 | ASM246988v1 | d__Bacteria_p__Pseudomonadota_c__Gammaproteobacteria_o__UBA7366_f__UBA7366_g__UBA7366_s__UBA7366_sp002469885:0.4386326308)100/85:0.0431093517,(Gammaproteobacteria_sp._RIFCSPHIGHO2|GCA_001801465.1 | ASM180146v1 | d__Bacteria_p__Pseudomonadota_c__Gammaproteobacteria_o__UBA12402_f__UBA12402_g__2-12-FULL-35-23_s__2-12-FULL-35-23_sp001801465:0.4065944465,Gammaproteobacteria_sp._S5C1339|GCA_021208965.1 | ASM2120896v1 | d__Bacteria_p__Pseudomonadota_c__Gammaproteobacteria_o__JAGOUN01_f__JAGOUN01_g__JAGOUN01_s__JAGOUN01_sp021208965:0.5839745000)100/85:0.0586141039)100/99:0.0300819141,(Aquirickettsiella_Aquirickettsiella-gammari_RA15029|GCA_002290645.2 | ASM229064v2 | d__Bacteria_p__Pseudomonadota_c__Gammaproteobacteria_o__Diplorickettsiales_f__Diplorickettsiaceae_g__Aquirickettsiella_s__Aquirickettsiella_gammari:0.4925912167,(Coxiella_Coxiella-burnetii_CB121|GCA_024918595.1 | ASM2491859v1 | d__Bacteria_p__Pseudomonadota_c__Gammaproteobacteria_o__Coxiellales_f__Coxiellaceae_g__Coxiella_s__Coxiella_burnetii:0.3938272296,Gammaproteobacteria_sp._SSA3|GCA_013414725.1 | ASM1341472v1 | d__Bacteria_p__Pseudomonadota_c__Gammaproteobacteria_o__UBA6002_f__UBA6002_g__CCA-013414725_s__CCA-013414725_sp013414725:0.3110956118)100/100:0.0749635633)100/99:0.0364800840)99.2/99:0.0219015424,(((Gammaproteobacteria_sp._Glo_16|GCA_003353785.1 | ASM335378v1 | d__Bacteria_p__Pseudomonadota_c__Gammaproteobacteria_o__PIVX01_f__PIVX01_g__PIVX01_s__PIVX01_sp003353785:0.7378061934,Legionella_Legionella-cherrii_DSM19213|GCA_000621385.1 | ASM62138v1 | d__Bacteria_p__Pseudomonadota_c__Gammaproteobacteria_o__Legionellales_f__Legionellaceae_g__Legionella_s__Legionella_cherrii:0.3898838997)100/100:0.0930864824,(Gammaproteobacteria_sp._OFTM187|GCA_021773295.1 | ASM2177329v1 | d__Bacteria_p__Pseudomonadota_c__Gammaproteobacteria_o__UBA1113_f__UBA1113_g__JAJFKI01_s__JAJFKI01_sp021773295:0.3954508570,Gammaproteobacteria_sp._OFTM54|GCA_021773175.1 | ASM2177317v1 | d__Bacteria_p__Pseudomonadota_c__Gammaproteobacteria_o__JAJFKO01_f__JAJFKO01_g__JAJFKO01_s__JAJFKO01_sp021773175:0.4120707310)98.5/95:0.0394708258)62.1/93:0.0226472569,(Gammaproteobacteria_sp._OFTM122|GCA_021773335.1 | ASM2177333v1 | d__Bacteria_p__Pseudomonadota_c__Gammaproteobacteria_o__JAJFKG01_f__JAJFKG01_g__JAJFKG01_s__JAJFKG01_sp021773335:0.3140988813,Gammaproteobacteria_sp._OFTM317|GCA_021773195.1 | ASM2177319v1 | d__Bacteria_p__Pseudomonadota_c__Gammaproteobacteria_o__JAKBBU01_f__JAKBBU01_g__JAJFKN01_s__JAJFKN01_sp021773195:0.3709672465)100/95:0.0485946387)97.5/99:0.0198174386)100/100:0.0332786701,(((Berkiella_Berkiella-aquae_HT99|GCA_001431295.2 | ASM143129v2 | d__Bacteria_p__Pseudomonadota_c__Gammaproteobacteria_o__Berkiellales_f__Berkiellaceae_g__Berkiella_s__Berkiella_aquae:0.4210739247,Gammaproteobacteria_sp._SI074_bin154|GCA_018703155.1 | ASM1870315v1 | d__Bacteria_p__Pseudomonadota_c__Gammaproteobacteria_o__UBA6186_f__UBA6186_g__JABJGS01_s__JABJGS01_sp018703155:0.6358145693)100/100:0.0900921417,((Cysteiniphilum_Cysteiniphilum-litorale_CGMCC1.15758|GCA_014643575.1 | ASM1464357v1 | d__Bacteria_p__Pseudomonadota_c__Gammaproteobacteria_o__Francisellales_f__Francisellaceae_g__Cysteiniphilum_s__Cysteiniphilum_litorale:0.5235897867,(Gammaproteobacteria_sp._Loclat_bin-12361|GCA_903870015.1 | freshwater_MAG:0.4742709215,Gammaproteobacteria_sp._TE-11nov19-104|GCA_945879065.1 | TE-11nov19-104 | d__Bacteria_p__Pseudomonadota_c__Gammaproteobacteria_o__CAMCUU01_f__CAMCUU01_g__CAMCUU01_s__CAMCUU01_sp945879065:0.5080285028)100/100:0.0740384574)100/100:0.0900007210,Gammaproteobacteria_sp._C_No_T20_A_bin.94|GCA_021156105.1 | ASM2115610v1 | d__Bacteria_p__Pseudomonadota_c__Gammaproteobacteria_o__CAISUE01_f__CAISUE01_g__JAJNBD01_s__JAJNBD01_sp021156105:0.5045710090)99.1/99:0.0384980439)100/99:0.0351637274,((Gammaproteobacteria_sp._Gw_Eff_bin_521|GCA_018061105.1 | ASM1806110v1 | d__Bacteria_p__Pseudomonadota_c__Gammaproteobacteria_o__JAGOUU01_f__JAGOUU01_g__JAGOUU01_s__JAGOUU01_sp018061105:0.5816992808,Gammaproteobacteria_sp._OFTM369|GCA_021773275.1 | ASM2177327v1 | d__Bacteria_p__Pseudomonadota_c__Gammaproteobacteria_o__JABCZS01_f__JABCZS01_g__JAJFKJ01_s__JAJFKJ01_sp021773275:0.4395793379)100/100:0.0705063176,Piscirickettsia_Piscirickettsia-salmonis_LF-89|GCA_000297215.2 | ASM29721v2 | d__Bacteria_p__Pseudomonadota_c__Gammaproteobacteria_o__Piscirickettsiales_f__Piscirickettsiaceae_g__Piscirickettsia_s__Piscirickettsia_salmonis:0.4460003106)84/91:0.0263709846)100/93:0.0253526464)28.3/74:0.0211280421,Gammaproteobacteria_sp._OFTM325|GCA_021774255.1 | ASM2177425v1 | d__Bacteria_p__Pseudomonadota_c__Gammaproteobacteria_o__JAJFJF01_f__JAJFJF01_g__JAJFJF01_s__JAJFJF01_sp021774255:0.4431141277)100/99:0.0251145562,(((Echinimonas_Echinimonas-agarilytica_KMM6351|GCA_023703465.1 | ASM2370346v1 | d__Bacteria_p__Pseudomonadota_c__Gammaproteobacteria_o__Enterobacterales_A_f__Neiellaceae_g__Echinimonas_s__Echinimonas_agarilytica:0.2607357555,Photorhabdus_Photorhabdus-akhurstii_DSM15138|GCA_018448925.1 | ASM1844892v1 | d__Bacteria_p__Pseudomonadota_c__Gammaproteobacteria_o__Enterobacterales_f__Enterobacteriaceae_g__Photorhabdus_s__Photorhabdus_akhurstii:0.2665014661)100/100:0.1485021182,(Marinomonas_Marinomonas-profundi_M1K-6|GCA_020694005.1 | ASM2069400v1 | d__Bacteria_p__Pseudomonadota_c__Gammaproteobacteria_o__Pseudomonadales_f__Marinomonadaceae_g__Marinomonas_s__Marinomonas_profundi:0.3972774189,Pelagibaculum_Pelagibaculum-spongiae_Hp12|GCA_003097315.1 | ASM309731v1 | d__Bacteria_p__Pseudomonadota_c__Gammaproteobacteria_o__HP12_f__HP12_g__Pelagibaculum_s__Pelagibaculum_spongiae:0.3552901608)98.7/99:0.0502121976)100/100:0.0492281694,Gammaproteobacteria_sp._ERR599159_bin.44_MetaBAT_v2.12.1_MAG|GCA_913047505.1 | ERR599159_bin.44_MetaBAT_v2.12.1_MAG | d__Bacteria_p__Pseudomonadota_c__Gammaproteobacteria_o__Enterobacterales_B_f__UBA3532_g__UBA3532_s__UBA3532_sp002376965:0.3943669966)100/100:0.0519910968)100/100:0.0283532790,((Gammaproteobacteria_sp._B23_G6|GCA_003645455.1 | ASM364545v1 | d__Bacteria_p__Pseudomonadota_c__Gammaproteobacteria_o__QNFE01_f__QNFE01_g__QNFE01_s__QNFE01_sp003645455:0.7532084724,Thioglobus_A_Thioglobus_A-autotrophicus_EF1|GCA_001293165.1 | ASM129316v1 | d__Bacteria_p__Pseudomonadota_c__Gammaproteobacteria_o__PS1_f__Thioglobaceae_g__Thioglobus_A_s__Thioglobus_A_autotrophicus:0.5369735297)100/79:0.1020074179,(Thiomicrospira_Thiomicrospira-aerophila_AL3|GCA_000227665.3 | ASM22766v3 | d__Bacteria_p__Pseudomonadota_c__Gammaproteobacteria_o__Thiomicrospirales_f__Thiomicrospiraceae_g__Thiomicrospira_s__Thiomicrospira_aerophila:0.4544807323,Wohlfahrtiimonas_Wohlfahrtiimonas-chitiniclastica_DSM18708|GCA_000375345.1 | ASM37534v1 | d__Bacteria_p__Pseudomonadota_c__Gammaproteobacteria_o__Cardiobacteriales_f__Wohlfahrtiimonadaceae_g__Wohlfahrtiimonas_s__Wohlfahrtiimonas_chitiniclastica:0.5809715228)99.1/79:0.0509072990)100/100:0.0606437781)94.3/98:0.0217051496,Gammaproteobacteria_sp._UBA5859|GCA_002432655.1 | ASM243265v1 | d__Bacteria_p__Pseudomonadota_c__Gammaproteobacteria_o__UBA5859_f__UBA5859_g__UBA5859_s__UBA5859_sp002432655:0.4881953344)99.8/99:0.0215702063,(Gammaproteobacteria_sp._Gamma1-41|GCA_024511655.1 | ASM2451165v1 | d__Bacteria_p__Pseudomonadota_c__Gammaproteobacteria_o__GRL18_f__GRL18_g__JANELJ01_s__JANELJ01_sp024511395:0.3545196388,Thiopontia_Thiopontia-sp013349825_SI073_bin74|GCA_018702875.1 | ASM1870287v1 | d__Bacteria_p__Pseudomonadota_c__Gammaproteobacteria_o__GCF-002020875_f__GCF-002020875_g__Thiopontia_s__Thiopontia_sp013349825:0.3712041790)100/100:0.0517132784)100/100:0.0231231234,((((Methylophaga_Methylophaga-sulfidovorans_DSM-11578|GCA_900114205.1 | IMG-taxon_2622736507 | d__Bacteria_p__Pseudomonadota_c__Gammaproteobacteria_o__Nitrosococcales_f__Methylophagaceae_g__Methylophaga_s__Methylophagasulfidovorans:0.0737932014,Methylophaga_Methylophaga-thiooxydans_DMS010|GCA_000156355.1 | ASM15635v1 | d__Bacteria_p__Pseudomonadota_c__Gammaproteobacteria_o__Nitrosococcales_f__Methylophagaceae_g__Methylophaga_s__Methylophagathiooxydans:0.0650947932)100/100:0.0774828527,((Methylophagaceae_sp._42-25-T18|GCA_002163085.1 | ASM216308v1 | d__Bacteria_p__Pseudomonadota_c__Gammaproteobacteria_o__Nitrosococcales_f__Methylophagaceae_g__41-12-T18_s__41-12-T18sp002163085:0.0161647819,Methylophagaceae_sp._NORP173|GCA_002400805.1 | ASM240080v1 | d__Bacteria_p__Pseudomonadota_c__Gammaproteobacteria_o__Nitrosococcales_f__Methylophagaceae_g__41-12-T18_s__41-12-T18sp002400805:0.0205352010)100/100:0.0688418938,Methylophagaceae_sp._B21-G2|GCA_003645385.1 | ASM364538v1 | d__Bacteria_p__Pseudomonadota_c__Gammaproteobacteria_o__Nitrosococcales_f__Methylophagaceae_g__GCA-002733105_s__GCA-002733105sp003645385:0.1015033701)100/100:0.0328068205)100/100:0.0487288952,Methylophagaceae_sp._UBA652|GCA_002299915.1 | ASM229991v1 | d__Bacteria_p__Pseudomonadota_c__Gammaproteobacteria_o__Nitrosococcales_f__Methylophagaceae_g__UBA652_s__UBA652sp002299915:0.1836458488)100/100:0.1966880265,((Nitrosacidococcus_Nitrosacidococcus-tergens_NSCAC1|GCA_902810445.1 | RJ19 | d__Bacteria_p__Pseudomonadota_c__Gammaproteobacteria_o__Nitrosococcales_f__Nitrosococcaceae_g__Nitrosacidococcus_s__Nitrosacidococcustergens:0.3007693477,Nitrosoglobus_Nitrosoglobus-terrae_TAO100|GCA_002356115.1 | ASM235611v1 | d__Bacteria_p__Pseudomonadota_c__Gammaproteobacteria_o__Nitrosococcales_f__Nitrosococcaceae_g__Nitrosoglobus_s__Nitrosoglobusterrae:0.1406942999)100/100:0.0508969329,(Nitrosococcus_Nitrosococcus-oceani_ATCC-19707_-JCM30415-_Type-strain_|GCA_000012805.1 | ASM1280v1 | d__Bacteria_p__Pseudomonadota_c__Gammaproteobacteria_o__Nitrosococcales_f__Nitrosococcaceae_g__Nitrosococcus_s__Nitrosococcusoceani:0.0259432786,Nitrosococcus_Nitrosococcus-watsonii_C-113|GCA_000143085.1 | ASM14308v1 | d__Bacteria_p__Pseudomonadota_c__Gammaproteobacteria_o__Nitrosococcales_f__Nitrosococcaceae_g__Nitrosococcus_s__Nitrosococcuswatsonii:0.0284999455)100/100:0.1032038932)100/100:0.1922337594)100/100:0.0792059304)100/100:0.0332595856,((((((Gammaproteobacteria_sp._2226|GCA_013348725.1 | ASM1334872v1 | d__Bacteria_p__Pseudomonadota_c__Gammaproteobacteria_o__GCA-013348725_f__GCA-013348725_g__GCA-013348725_s__GCA-013348725_sp013348725:0.2132119718,Gammaproteobacteria_sp._CSSed162cmA_387|GCA_007119435.1 | ASM711943v1 | d__Bacteria_p__Pseudomonadota_c__Gammaproteobacteria_o__SKWO01_f__SKWO01_g__SKWO01_s__SKWO01_sp007128895:0.2842749599)100/100:0.0481447800,Thiohalophilus_Thiohalophilus-thiocyanatoxydans_DSM16326|GCA_004366735.1 | ASM436673v1 | d__Bacteria_p__Pseudomonadota_c__Gammaproteobacteria_o__UBA6429_f__UBA6429_g__Thiohalophilus_s__Thiohalophilus_thiocyanatoxydans:0.2739945031)100/40:0.0223660820,(((((Gammaproteobacteria_sp._BW-2|GCA_008375315.1 | ASM837531v1 | d__Bacteria_p__Pseudomonadota_c__Gammaproteobacteria_o__BW-2_f__BW-2_g__BW-2_s__BW-2sp008375315:0.3229251142,Gammaproteobacteria_sp._nTSbin2|GCA_015231435.1 | ASM1523143v1 | d__Bacteria_p__Pseudomonadota_c__Gammaproteobacteria_o__BW-2_f__BW-2_g__JADFYS01_s__JADFYS01sp015231435:0.3030374410)100/100:0.0893345124,(Thiohalomonadaceae_sp._CSSed162cmB-532|GCA_007125455.1 | ASM712545v1 | d__Bacteria_p__Pseudomonadota_c__Gammaproteobacteria_o__Thiohalomonadales_f__Thiohalomonadaceae_g__SLDE01_s__SLDE01sp007125455:0.0782037372,Thiohalomonadaceae_sp._Kmv18|GCA_014859545.1 | ASM1485954v1 | d__Bacteria_p__Pseudomonadota_c__Gammaproteobacteria_o__Thiohalomonadales_f__Thiohalomonadaceae_g__SLDE01_s__SLDE01sp014859545:0.0805379373)100/100:0.1175162338)99.9/100:0.0295409063,Thiohalomonadaceae_sp._SZUA-467|GCA_003252455.1 | ASM325245v1 | d__Bacteria_p__Pseudomonadota_c__Gammaproteobacteria_o__Thiohalomonadales_f__Thiohalomonadaceae_g__SZUA-467_s__SZUA-467sp003252455:0.2632613440)83.6/98:0.0220164551,Thiohalomonas_Thiohalomonasdenitrificans_A_BL5-bin.3|GCA_016841685.1 | ASM1684168v1 | d__Bacteria_p__Pseudomonadota_c__Gammaproteobacteria_o__Thiohalomonadales_f__Thiohalomonadaceae_g__Thiohalomonas_s__Thiohalomonasdenitrificans_A:0.2236102972)100/100:0.0231972944,(Sulfurivermis_Sulfurivermis-fontis_JG42|GCA_004001245.1 | ASM400124v1 | d__Bacteria_p__Pseudomonadota_c__Gammaproteobacteria_o__Thiohalomonadales_f__Thiohalomonadaceae_g__Sulfurivermis_s__Sulfurivermisfontis:0.1648033362,(Thiohalomonadaceae_sp._SO-2017-LW2-bin-39|GCA_023228645.1 | ASM2322864v1 | d__Bacteria_p__Pseudomonadota_c__Gammaproteobacteria_o__Thiohalomonadales_f__Thiohalomonadaceae_g__JALOAT01_s__JALOAT01sp023228645:0.1973119739,Thiohalomonadaceae_sp._SZUA-493|GCA_003251535.1 | ASM325153v1 | d__Bacteria_p__Pseudomonadota_c__Gammaproteobacteria_o__Thiohalomonadales_f__Thiohalomonadaceae_g__SZUA-493_s__SZUA-493sp003251535:0.2211714612)52.8/89:0.0283393743)100/100:0.0435301402)100/100:0.0439647558)86.8/40:0.0149788034,((Gammaproteobacteria_sp._Bin_15|GCA_014762495.1 | ASM1476249v1 | d__Bacteria_p__Pseudomonadota_c__Gammaproteobacteria_o__JABURT01_f__JABURT01_g__JABURT01_s__JABURT01_sp014762495:0.2326205559,Gammaproteobacteria_sp._S140_32|GCA_015491735.1 | ASM1549173v1 | d__Bacteria_p__Pseudomonadota_c__Gammaproteobacteria_o__DRMK01_f__DRMK01_g__DRMK01_s__DRMK01_sp015491735:0.2365798710)71.4/99:0.0258714655,Thiohalospira_Thiohalospira-halophila_HL3|GCA_900112605.1 | IMG-taxon_2595698212:0.3775966350)100/100:0.0436387182)100/100:0.0258379481,(((Gammaproteobacteria_sp._D100SM.bin.19|GCA_021647505.1 | ASM2164750v1 | d__Bacteria_p__Pseudomonadota_c__Gammaproteobacteria_o__SZUA-152_f__SZUA-152_g__DRQN01_s__DRQN01_sp021647505:0.2444013726,Gammaproteobacteria_sp._D100SM.bin.6|GCA_021647245.1 | ASM2164724v1 | d__Bacteria_p__Pseudomonadota_c__Gammaproteobacteria_o__JAFLJP01_f__JAFLJP01_g__JAFLJP01_s__JAFLJP01_sp021647245:0.3101600450)100/99:0.0384664807,Sulfuriflexus_Sulfuriflexus-mobilis_aks1|GCA_003967195.1 | ASM396719v1 | d__Bacteria_p__Pseudomonadota_c__Gammaproteobacteria_o__AKS1_f__AKS1_g__Sulfuriflexus_s__Sulfuriflexus_mobilis:0.2963688603)82.2/92:0.0189297866,(Gammaproteobacteria_sp._FO_M_Gamma_061.1|GCA_945787715.1 | FO.M.Gamma.061.1 | d__Bacteria_p__Pseudomonadota_c__Gammaproteobacteria_o__S012-40_f__S012-40_g__CALZJE01_s__CALZJE01_sp945787715:0.3248043081,Gammaproteobacteria_sp._Hainich-H32-bin001-1|GCA_919902765.1 | Hainich-H32-bin001-1 | d__Bacteria_p__Pseudomonadota_c__Gammaproteobacteria_o__CAKKRP01_f__CAKKRP01_g__CAKKRP01_s__CAKKRP01_sp919902765:0.3218341829)100/100:0.0839051534)94.7/95:0.0188880823)100/97:0.0172277364,(((((Gammaproteobacteria_sp._FCS_M_Gamma_041|GCA_945787555.1 | FCS.M.Gamma.041 | d__Bacteria_p__Pseudomonadota_c__Gammaproteobacteria_o__CALZJG01_f__CALZJG01_g__CALZJG01_s__CALZJG01_sp945787555:0.1701266219,Gammaproteobacteria_sp._HyVt-464|GCA_011375345.1 | ASM1137534v1 | d__Bacteria_p__Pseudomonadota_c__Gammaproteobacteria_o__DRLM01_f__DRLM01_g__DRLM01_s__DRLM01_sp011375345:0.2091002229)100/100:0.0834037072,Tenderia_Tenderia-electrophaga_NRL1|GCA_001447805.1 | ASM144780v1 | d__Bacteria_p__Pseudomonadota_c__Gammaproteobacteria_o__Tenderiales_f__Tenderiaceae_g__Tenderia_s__Tenderia_electrophaga:0.2491595552)96.5/50:0.0249107030,(Gammaproteobacteria_sp._NC_groundwater_880_Pr1_S2p5_58_37|GCA_016195665.1 | ASM1619566v1 | d__Bacteria_p__Pseudomonadota_c__Gammaproteobacteria_o__SURF-13_f__SURF-13_g__JACPZD01_s__JACPZD01_sp016195665:0.2569543014,Gammaproteobacteria_sp._bin.272|GCA_022842345.1 | ASM2284234v1 | d__Bacteria_p__Pseudomonadota_c__Gammaproteobacteria_o__Ga0077554_f__Ga007554_g__LNEJ01_s__LNEJ01_sp001464965:0.1889562196)100/100:0.0497181407)100/50:0.0182329404,((((Gammaproteobacteria_sp._Fred_18-Q3-R57-64_MAXAC.292|GCA_016712635.1 | ASM1671263v1 | d__Bacteria_p__Pseudomonadota_c__Gammaproteobacteria_o__JADJWH01_f__JADJWH01_g__JADJWH01_s__JADJWH01_sp016712635:0.2418406307,Gammaproteobacteria_sp._S012_109|GCA_015488555.1 | ASM1548855v1 | d__Bacteria_p__Pseudomonadota_c__Gammaproteobacteria_o__SZUA-140_f__SZUA-140_g__S012-109_s__S012-109_sp015488555:0.2216140034)100/100:0.0438323912,Gammaproteobacteria_sp._NC_groundwater_1692_Pr3_B-0.1um_59_58|GCA_016218365.1 | ASM1621836v1 | d__Bacteria_p__Pseudomonadota_c__Gammaproteobacteria_o__JACREF01_f__JACREF01_g__JACREF01_s__JACREF01_sp016218365:0.3018469015)100/100:0.0293568084,Gammaproteobacteria_sp._S140_27|GCA_015491865.1 | ASM1549186v1 | d__Bacteria_p__Pseudomonadota_c__Gammaproteobacteria_o__SZUA-76_f__SZUA-76_g__SZUA-76_s__SZUA-76_sp015491865:0.2582413217)100/100:0.0415848888,(Gammaproteobacteria_sp._NORP130|GCA_002401375.2 | ASM240137v2 | d__Bacteria_p__Pseudomonadota_c__Gammaproteobacteria_o__GCA-2400775_f__GCA-2400775_g__GCA-2400775_s__GCA-2400775_sp013151045:0.3840066598,Gammaproteobacteria_sp._nzgw581|GCA_023266115.1 | ASM2326611v1 | d__Bacteria_p__Pseudomonadota_c__Gammaproteobacteria_o__VBWC01_f__VBWC01_g__VBWC01_s__VBWC01_sp023266115:0.2575311071)100/100:0.0580835293)100/100:0.0203577253)99.5/50:0.0158967846,(Gammaproteobacteria_sp._M_MetaBat.201|GCA_013151745.1 | ASM1315174v1 | d__Bacteria_p__Pseudomonadota_c__Gammaproteobacteria_o__JAADHS01_f__JAADHS01_g__JAADHS01_s__JAADHS01_sp013151745:0.3444986118,Gammaproteobacteria_sp._S141_38|GCA_015490755.1 | ASM1549075v1 | d__Bacteria_p__Pseudomonadota_c__Gammaproteobacteria_o__JAADGQ01_f__JAADGQ01_g__S141-38_s__S141-38_sp015490755:0.3065472408)100/98:0.0591415527)100/100:0.0277172396)99.9/97:0.0164198685)99.9/92:0.0144739333,(((Beggiatoa_Beggiatoa-leptomitoformis_D-402|GCA_001305575.3 | ASM130557v3 | d__Bacteria_p__Pseudomonadota_c__Gammaproteobacteria_o__Beggiatoales_f__Beggiatoaceae_g__Beggiatoa_s__Beggiatoa_leptomitoformis:0.3863148472,(Gammaproteobacteria_sp._Bin_9R|GCA_022071965.1 | ASM2207196v1 | d__Bacteria_p__Pseudomonadota_c__Gammaproteobacteria_o__JAJPIJ01_f__JAJPIJ01_g__JAJVHZ01_s__JAJVHZ01_sp022071965:0.3697825283,(Gammaproteobacteria_sp._NC_groundwater_1501_Pr4_B-0.1um_67_5|GCA_016209015.1 | ASM1620901v1 | d__Bacteria_p__Pseudomonadota_c__Gammaproteobacteria_o__Ga0077536_f__Ga0077536_g__JACQWY01_s__JACQWY01_sp016209015:0.3806728061,Methylohalomonas_Methylohalomonas-lacus_HMT1|GCA_024808875.1 | ASM2480887v1 | d__Bacteria_p__Pseudomonadota_c__Gammaproteobacteria_o__UBA4486_f__UBA4486_g__Methylohalomonas_s__Methylohalomonas_lacus:0.3331943797)100/100:0.0629775743)100/100:0.0522499868)100/100:0.0273892937,(Gammaproteobacteria_sp._OFTM67|GCA_021773645.1 | ASM2177364v1 | d__Bacteria_p__Pseudomonadota_c__Gammaproteobacteria_o__HK1_f__JABDQX01_g__JAJFJV01_s__JAJFJV01_sp021773645:0.3783853680,Gammaproteobacteria_sp._S21.Bin127|GCA_011389995.1 | ASM1138999v1 | d__Bacteria_p__Pseudomonadota_c__Gammaproteobacteria_o__JAABTG01_f__JAABTG01_g__JAABTG01_s__JAABTG01_sp011389995:0.3270279425)100/100:0.0551302122)100/100:0.0273246671,((((((Gammaproteobacteria_sp._KR-bin-0880|GCA_903824965.1 | freshwater_KR_bin-0880 | d__Bacteria_p__Pseudomonadota_c__Gammaproteobacteria_g__Gammaproteobacteria_s__CAIRSR01sp903824965:0.0002842970,Gammaproteobacteria_sp._KR4-bin-0193|GCA_903876195.1 | freshwater_KR4_bin-0193 | d__Bacteria_p__Pseudomonadota_c__Gammaproteobacteria_g__Gammaproteobacteria_s__CAIRSR01sp903824965:0.0000270051)99.9/100:0.0006741876,Gammaproteobacteria_sp._Umea-bin-09497|GCA_903929445.1 | freshwate_Umea_bin-09497 | d__Bacteria_p__Pseudomonadota_c__Gammaproteobacteria_g__Gammaproteobacteria_s__CAIRSR01sp903824965:0.0007097663)100/100:0.1148705245,(Gammaproteobacteria_sp._KR-bin-4016|GCA_903881315.1 | freshwater_KR_bin-4016 | d__Bacteria_p__Pseudomonadota_c__Gammaproteobacteria_g__Gammaproteobacteria_s__CAIRSR01sp903881315:0.0001341266,Gammaproteobacteria_sp._KR4-bin-0648|GCA_903905165.1 | freshwater_KR4_bin-0648 | d__Bacteria_p__Pseudomonadota_c__Gammaproteobacteria_g__Gammaproteobacteria_s__CAIRSR01sp903881315:0.0001699524)100/100:0.1015204409)100/100:0.0677346146,((Gammaproteobacterias_CCP3SC15_CCP4SC15|CCP4SC15 | NA | d__Bacteria_p__Pseudomonadota_c__Gammaproteobacteria_g__Gammaproteobacterias__CCP4SC15:0.0530250142,Gammaproteobacterias_CCP3SC1_CCP3SC1|CCP3SC1 | NA | d__Bacteria_p__Pseudomonadota_c__Gammaproteobacteria_g__Gammaproteobacterias__CCP3SC1:0.0747261795)100/100:0.0184377392,Gammaproteobacterias_CCP3SC5AM1_CCP3SC5AM1|CCP3SC5AM1 | NA | d__Bacteria_p__Pseudomonadota_c__Gammaproteobacteria_g__Gammaproteobacterias__CCP3SC5AM1:0.1350719733)100/100:0.0235963707)100/100:0.0524474204,Gammaproteobacterias_CCP3SC1AL1_CCP3SC1AL1|CCP3SC1AL1 | NA | d__Bacteria_p__Pseudomonadota_c__Gammaproteobacteria_g__Gammaproteobacterias__CCP3SC1AL1:0.2517846038)100/100:0.2195221799,Thioalbus_Thioalbus-denitrificans_DSM26407|GCA_003337735.1 | ASM333773v1 | d__Bacteria_p__Pseudomonadota_c__Gammaproteobacteria_o__DSM-26407_f__DSM-26407_g__Thioalbus_s__Thioalbus_denitrificans:0.2586187912)100/91:0.0362653047)100/88:0.0206590082)100/88:0.0186959981,(((Gammaproteobacteria_sp._21-64-14|GCA_002255365.1 | ASM225536v1 | d__Bacteria_p__Pseudomonadota_c__Gammaproteobacteria_o__21-64-14_f__21-64-14_g__21-64-14_s__21-64-14_sp002255365:0.2878223973,(Gammaproteobacteria_sp._PRO8|GCA_011526005.1 | ASM1152600v1 | d__Bacteria_p__Pseudomonadota_c__Gammaproteobacteria_o__QQUJ01_f__QQUJ01_g__QQUJ01_s__QQUJ01_sp008501635:0.2388334981,Inmirania_Inmirania-thermothiophila_DSM100275|GCA_003751635.1 | ASM375163v1 | d__Bacteria_p__Pseudomonadota_c__Gammaproteobacteria_o__DSM-100275_f__DSM-100275_g__Inmirania_s__Inmirania_thermothiophila:0.2968363566)100/100:0.0588848962)100/99:0.0291162785,(Gammaproteobacteria_sp._HK-STAS-PROT-142|GCA_024234955.1 | ASM2423495v1 | d__Bacteria_p__Pseudomonadota_c__Gammaproteobacteria_o__JACKNK01_f__JACKNK01_g__JACKNK01_s__JACKNK01_sp024234955:0.3125125982,Plasticicumulans_A_Plasticicumulans_A-lactativorans_DSM25287|GCA_004341245.1 | ASM434124v1 | d__Bacteria_p__Pseudomonadota_c__Gammaproteobacteria_o__Competibacterales_f__Competibacteraceae_g__Plasticicumulans_A_s__Plasticicumulans_A_lactativorans:0.3113909342)100/92:0.0440465919)100/85:0.0223843981,((((Gammaproteobacteria_sp._ALSabin.191|GCA_022340485.1 | ASM2234048v1 | d__Bacteria_p__Pseudomonadota_c__Gammaproteobacteria_o__UBA9214_f__UBA9214_g__UBA9214_s__UBA9214_sp022340485:0.2629804671,Thiogranum_Thiogranum-longum_DSM19610|GCA_004339085.1 | ASM433908v1 | d__Bacteria_p__Pseudomonadota_c__Gammaproteobacteria_o__DSM-19610_f__DSM-19610_g__Thiogranum_s__Thiogranum_longum:0.2244108845)100/100:0.0333330257,Gammaproteobacteria_sp._M_MetaBat.93|GCA_013151035.1 | ASM1315103v1 | d__Bacteria_p__Pseudomonadota_c__Gammaproteobacteria_o__JAADJB01_f__JAADJB01_g__JAADJB01_s__JAADJB01_sp013151035:0.3094904703)44.7/95:0.0236121794,((Gammaproteobacteria_sp._J048|GCA_003695825.1 | ASM369582v1 | d__Bacteria_p__Pseudomonadota_c__Gammaproteobacteria_o__J048_f__J048_g__J048_s__J048_sp003695825:0.2581335840,Thiohalobacter_Thiohalobacter-thiocyanaticus_Hrh1|GCA_003932505.1 | ASM393250v1 | d__Bacteria_p__Pseudomonadota_c__Gammaproteobacteria_o__Thiohalobacterales_f__Thiohalobacteraceae_g__Thiohalobacter_s__Thiohalobacter_thiocyanaticus:0.1758937486)99/100:0.0346786908,Gammaproteobacteria_sp._MAG_65|GCA_019911805.1 | ASM1991180v1 | d__Bacteria_p__Pseudomonadota_c__Gammaproteobacteria_o__JAHJQQ01_f__JAHJQQ01_g__JAHJQQ01_s__JAHJQQ01_sp019911805:0.1955380637)100/100:0.0505218853)100/100:0.0423088753,((Gammaproteobacteria_sp._SRR4028170_bin.15_MetaBAT_v2.12.1_MAG|GCA_913053735.1 | SRR4028170_bin.15_MetaBAT_v2.12.1_MAG | d__Bacteria_p__Pseudomonadota_c__Gammaproteobacteria_o__DRJJ01_f__DRJJ01_g__DRJJ01_s__DRJJ01_sp011052255:0.2548456159,Gammaproteobacteria_sp._SRR4028170_bin.39_MetaBAT_v2.12.1_MAG|GCA_913053685.1 | SRR4028170_bin.39_MetaBAT_v2.12.1_MAG | d__Bacteria_p__Pseudomonadota_c__Gammaproteobacteria_o__JAADHQ01_f__JAADHQ01_g__JAADHQ01_s__JAADHQ01_sp011052215:0.2553510777)100/100:0.0760427810,Reidiella_Reidiella-endopervernicosa_Sp-SM6|GCA_002020875.1 | ASM202087v1 | d__Bacteria_p__Pseudomonadota_c__Gammaproteobacteria_o__GCF-013343005_f__GCF-013343005_g__Reidiella_s__Reidiella_endopervernicosa:0.2565863749)100/98:0.0420863304)100/95:0.0234687983)100/85:0.0161917730)71/79:0.0142237851)100/98:0.0231053341,((((Acidihalobacter_Acidihalobacter-yilgarnensis_F5|GCA_001753245.1 | ASM175324v1 | d__Bacteria_p__Pseudomonadota_c__Gammaproteobacteria_o__Ectothiorhodospirales_A_f__Acidihalobacteraceae_g__Acidihalobacter_s__Acidihalobacter_yilgarnensis:0.3183954749,((((Ectothiorhodosinus_Ectothiorhodosinus-mongolicus_DSM-15479|GCA_022406875.1 | ASM2240687v1 | d__Bacteria_p__Pseudomonadota_c__Gammaproteobacteria_o__Ectothiorhodospirales_f__Ectothiorhodospiraceae_g__Ectothiorhodosinus_s__Ectothiorhodosinusmongolicus:0.1831409997,Ectothiorhodospira_Ectothiorhodospira-marina_DSM-241|GCA_900109495.1 | IMG-taxon_2675903016 | d__Bacteria_p__Pseudomonadota_c__Gammaproteobacteria_o__Ectothiorhodospirales_f__Ectothiorhodospiraceae_g__Ectothiorhodospira_s__Ectothiorhodospiramarina:0.1199575266)100/100:0.0733879932,Thioalkalivibrio_A_Thioalkalivibrio_Adenitrificans_ALJD|GCA_002000365.1 | ASM200036v1 | d__Bacteria_p__Pseudomonadota_c__Gammaproteobacteria_o__Ectothiorhodospirales_f__Ectothiorhodospiraceae_g__Thioalkalivibrio_A_s__Thioalkalivibrio_Adenitrificans:0.1508969038)97.6/100:0.0239646645,Thiorhodospira_Thiorhodospiras-ibirica_ATCC-700588|GCA_000227725.3 | ASM22772v3 | d__Bacteria_p__Pseudomonadota_c__Gammaproteobacteria_o__Ectothiorhodospirales_f__Ectothiorhodospiraceae_g__Thiorhodospira_s__Thiorhodospirasibirica:0.2783737658)100/100:0.0320970255,(Thioalkalivibrio_B_Thioalkalivibrio_Bnitratireducens_DSM-14787|GCA_000321415.2 | ASM32141v2 | d__Bacteria_p__Pseudomonadota_c__Gammaproteobacteria_o__Ectothiorhodospirales_f__Thioalkalivibrionaceae_g__Thioalkalivibrio_B_s__Thioalkalivibrio_Bnitratireduce:0.1559129280,(Thioalkalivibrio_Thioalkalivibrio-thiocyanoxidans_ARh2|GCA_000385215.1 | ASM38521v1 | d__Bacteria_p__Pseudomonadota_c__Gammaproteobacteria_o__Ectothiorhodospirales_f__Thioalkalivibrionaceae_g__Thioalkalivibrio_s__Thioalkalivibrio_thiocyanoxidans:0.0513980716,Thioalkalivibrio_Thioalkalivibrio-versutus_AL-2|GCA_001999325.1 | ASM199932v1 | d__Bacteria_p__Pseudomonadota_c__Gammaproteobacteria_o__Ectothiorhodospirales_f__Thioalkalivibrionaceae_g__Thioalkalivibrio_s__Thioalkalivibrioversutus:0.0631584373)100/100:0.1249466460)100/100:0.2169842363)100/100:0.0475504828)100/100:0.0276062115,((Gammaproteobacteria_sp._Bin_1|GCA_014762505.1 | ASM1476250v1 | d__Bacteria_p__Pseudomonadota_c__Gammaproteobacteria_o__SpSt-1174_f__SpSt-1174_g__SpSt-1174_s__SpSt-1174_sp014762505:0.1790554522,Gammaproteobacteria_sp._bin10069|GCA_024762895.1 | ASM2476289v1 | d__Bacteria_p__Pseudomonadota_c__Gammaproteobacteria_o__J044_f__J044_g__JANTGN01_s__JANTGN01_sp024762895:0.2529983366)100/100:0.0345947516,(Gammaproteobacteria_sp._SZUA-1441|GCA_015662515.1 | ASM1566251v1 | d__Bacteria_p__Pseudomonadota_c__Gammaproteobacteria_o__UWMA-0217_f__UWMA-0217_g__UWMA-0217_s__UWMA-0217_sp012961935:0.2897723566,Thiothrix_Thiothrix-caldifontis_DSM21228|GCF_900107695.1 | IMG-taxon_2599185268:0.3627440674)100/100:0.0651633303)99.8/100:0.0237252658)100/100:0.0230396423,((Gammaproteobacteria_sp._MASpbin.15|GCA_022340215.1 | ASM2234021v1 | d__Bacteria_p__Pseudomonadota_c__Gammaproteobacteria_o__JAJDOJ01_f__JAJDOJ01_g__JAJDOJ01_s__JAJDOJ01_sp022340215:0.3114220391,Gammaproteobacteria_sp._MGR_bin240|GCA_013695765.1 | ASM1369576v1 | d__Bacteria_p__Pseudomonadota_c__Gammaproteobacteria_o__JACCYU01_f__JACCYU01_g__JACCYU01_s__JACCYU01_sp013695765:0.2864746690)21.8/87:0.0360853918,Gammaproteobacteria_sp._MH-Pat-all_autometa_1-2|GCA_014075255.1 | ASM1407525v1 | d__Bacteria_p__Pseudomonadota_c__Gammaproteobacteria_o__UBA4575_f__UBA4575_g__JABDMD01_s__JABDMD01_sp014075255:0.4430913007)100/100:0.0460025678)100/100:0.0408558530,((Gammaproteobacteria_sp._A1464|GCA_003349885.1 | ASM334988v1 | d__Bacteria_p__Pseudomonadota_c__Gammaproteobacteria_o__SZUA-229_f__SZUA-229_g__SZUA-229_s__SZUA-229_sp003349885:0.3506833450,Gammaproteobacteria_sp._Gamma3_OalgB6SA|GCA_905176675.1 | G3_OalgB6SA | d__Bacteria_p__Pseudomonadota_c__Gammaproteobacteria_o__GCA-001735895_f__GCA-001735895_g__GCA-001735895_s__GCA-001735895_sp001735895:0.4283024380)100/100:0.0625494413,((((Gammaproteobacteria_sp._HF-Dia14|GCA_013373515.1 | ASM1337351v1 | d__Bacteria_p__Pseudomonadota_c__Gammaproteobacteria_o__JABXHR01_f__JABXHR01_g__JABXHR01_s__JABXHR01_sp013373515:0.5106499292,Granulosicoccus_Granulosicoccus-sp020627685_MAG-44|GCA_020627685.1 | ASM2062768v1 | d__Bacteria_p__Pseudomonadota_c__Gammaproteobacteria_o__Granulosicoccales_f__Granulosicoccaceae_g__Granulosicoccus_s__Granulosicoccus_sp020627685:0.3471035252)100/100:0.0656754784,Gammaproteobacteria_sp._MAG.318|GCA_022360445.1 | ASM2236044v1 | d__Bacteria_p__Pseudomonadota_c__Gammaproteobacteria_o__UBA5861_f__UBA5861_g__UBA5861_s__UBA5861_sp022360445:0.3553706065)100/100:0.0575698507,(Gammaproteobacteria_sp._Ww634|GCA_024644045.1 | ASM2464404v1 | d__Bacteria_p__Pseudomonadota_c__Gammaproteobacteria_o__JAHELT01_f__JAHELT01_g__JAHELT01_s__JAHELT01_sp024644045:0.3325125572,Halofilum_Halofilum-ochraceum_XJ16|GCA_001614315.2 | ASM161431v2 | d__Bacteria_p__Pseudomonadota_c__Gammaproteobacteria_o__XJ16_f__Halofilaceae_g__Halofilum_s__Halofilum_ochraceum:0.3506741089)99.7/100:0.0439719808)100/100:0.0381155074,Gammaproteobacteria_sp._Zod_Metabat.401|GCA_016928055.1 | ASM1692805v1 | d__Bacteria_p__Pseudomonadota_c__Gammaproteobacteria_o__HTCC5015_f__HTCC5015_g__JAFGLM01_s__JAFGLM01_sp016928055:0.3944699684)57.5/92:0.0197282142)100/100:0.0253219541)100/100:0.0291640829)100/100:0.0335410912,((((((Gammaproteobacteria_sp._CSSed11_153|GCA_003563155.1 | ASM356315v1 | d__Bacteria_p__Pseudomonadota_c__Gammaproteobacteria_o__PWYM01_f__PWYM01_g__PWYM01_s__PWYM01_sp003567475:0.2879285989,Woeseia_Woeseia-oceani_XK5|GCA_001677435.1 | ASM167743v1 | d__Bacteria_p__Pseudomonadota_c__Gammaproteobacteria_o__Woeseiales_f__Woeseiaceae_g__Woeseia_s__Woeseia_oceani:0.3460230116)100/100:0.0427878251,(Gammaproteobacteria_sp._HK-STAS-PROT-140|GCA_024234935.1 | ASM2423493v1 | d__Bacteria_p__Pseudomonadota_c__Gammaproteobacteria_o__GCA-2729495_f__GCA-2729495_g__SHZI01_s__SHZI01_sp024234935:0.3721029327,Gammaproteobacteria_sp._ZC4RG20|GCA_017577365.1 | D99-08 | d__Bacteria_p__Pseudomonadota_c__Gammaproteobacteria_o__UBA6522_f__UBA6522_g__ZC4RG20_s__ZC4RG20_sp017577365:0.3318997128)100/100:0.0608096494)100/100:0.0433973850,(Gammaproteobacteria_sp._XN24|GCA_011064545.1 | ASM1106454v1 | d__Bacteria_p__Pseudomonadota_c__Gammaproteobacteria_o__XN24_f__XN24_g__XN24_s__XN24_sp011064545:0.2982948651,Steroidobacter_Steroidobacter-denitrificans_DSM18526|GCA_001579945.1 | ASM157994v1 | d__Bacteria_p__Pseudomonadota_c__Gammaproteobacteria_o__Steroidobacterales_f__Steroidobacteraceae_g__Steroidobacter_s__Steroidobacter_denitrificans:0.3576781185)100/100:0.0394646011)100/100:0.0307919446,Gammaproteobacteria_sp._Site_A8|GCA_013043715.1 | ASM1304371v1 | d__Bacteria_p__Pseudomonadota_c__Gammaproteobacteria_o__JABDMI01_f__JABDMI01_g__JABDMI01_s__JABDMI01_sp013001575:0.4797161929)100/100:0.0390921870,(Gammaproteobacteria_sp._REEB9|GCA_018971345.1 | ASM1897134v1 | d__Bacteria_p__Pseudomonadota_c__Gammaproteobacteria_o__REEB76_f__REEB76_g__REEB76_s__REEB76_sp018971605:0.3261132374,Natronospira_Natronospira-proteinivora_BSker1|GCA_024170465.1 | ASM2417046v1 | d__Bacteria_p__Pseudomonadota_c__Gammaproteobacteria_o__SLND01_f__SLND01_g__Natronospira_s__Natronospira_proteinivora:0.3382565620)100/100:0.0495421935)100/100:0.0317885230,(Gammaproteobacteria_sp._WOFB30|GCA_011620135.1 | ASM1162013v1 | d__Bacteria_p__Pseudomonadota_c__Gammaproteobacteria_o__UBA2770_f__WOZS01_g__WOZS01_s__WOZS01_sp011620135:0.7960317806,Macondimonas_Macondimonas-diazotrophica_KTK01|GCA_004684205.1 | ASM468420v1 | d__Bacteria_p__Pseudomonadota_c__Gammaproteobacteria_o__UBA5335_f__UBA5335_g__Macondimonas_s__Macondimonas_diazotrophica:0.3454605109)100/100:0.1119306152)100/100:0.0314087329)100/98:0.0280404460,(Guyparkeria_Guyparkeria-hydrothermalis_R3|GCA_023555375.1 | ASM2355537v1 | d__Bacteria_p__Pseudomonadota_c__Gammaproteobacteria_o__Halothiobacillales_f__Halothiobacillaceae_g__Guyparkeria_s__Guyparkeria_hydrothermalis:0.5046232777,(Solimonas_Solimonas-variicoloris_DSM15731|GCA_000382285.1 | ASM38228v1 | d__Bacteria_p__Pseudomonadota_c__Gammaproteobacteria_o__Nevskiales_f__Nevskiaceae_g__Solimonas_s__Solimonas_variicoloris:0.4548737815,Xanthomonas_Xanthomonas-bromi_CFBP1976|GCA_002939755.1 | XbrCFBP1976 | d__Bacteria_p__Pseudomonadota_c__Gammaproteobacteria_o__Xanthomonadales_f__Xanthomonadaceae_g__Xanthomonas_s__Xanthomonas_bromi:0.5065643285)100/100:0.0702771853)100/99:0.0351275096)100/100:0.0373431674,Immundisolibacter_Immundisolibacter-cernigliae_TR3.2|GCA_001697225.1 | ASM169722v1 | d__Bacteria_p__Pseudomonadota_c__Gammaproteobacteria_o__Immundisolibacterales_f__Immundisolibacteraceae_g__Immundisolibacter_s__Immundisolibacter_cernigliae:0.5042099289)100/100:0.0347518038,(Acidiferrobacter_Acidiferrobacter-thiooxydans_m-1|GCA_003333315.1 | ASM333331v1 | d__Bacteria_p__Pseudomonadota_c__Gammaproteobacteria_o__Acidiferrobacterales_f__Acidiferrobacteraceae_g__Acidiferrobacter_s__Acidiferrobacter_thiooxydans:0.4903053566,Arenicella_Arenicella-xantha_DSM24032|GCA_003315245.1 | ASM331524v1 | d__Bacteria_p__Pseudomonadota_c__Gammaproteobacteria_o__Arenicellales_f__Arenicellaceae_g__Arenicella_s__Arenicella_xantha:0.5213223164)100/100:0.0642051635)99.3/100:0.0272225407,(Burkholderia_Burkholderia-cepacia_UCB-717|GCA_001411495.1 | ASM141149v1 | d__Bacteria_p__Pseudomonadota_c__Gammaproteobacteria_o__Burkholderiales_f__Burkholderiaceae_g__Burkholderia_s__Burkholderiacepacia:0.3250364610,Leeia_Leeia-aquatica_IMCC25680|GCA_012641365.1 | ASM1264136v1 | d__Bacteria_p__Pseudomonadota_c__Gammaproteobacteria_o__Burkholderiales_f__Leeiaceae_g__Leeia_s__Leeia_aquatica:0.3070376444)100/100:0.2555407308)100/100:0.0692054437,Acidithiobacillus_Acidithiobacillus-ferrooxidans_FK_Sedi_B_Bin.19|GCA_023489125.1 | ASM2348912v1 | d__Bacteria_p__Pseudomonadota_c__Gammaproteobacteria_o__Acidithiobacillales_f__Acidithiobacillaceae_g__Acidithiobacillus_s__Acidithiobacillus_ferrooxidans:0.5395414078)100/100:0.1044073753,Thiohalorhabdus_Thiohalorhabdus-denitrificans_HL19|GCA_900101365.1 | IMG-taxon_2596583511:0.4534518279)100/100:0.5396602882,(Pelagibacter_Pelagibacter-ubique_HTCC1062|GCA_000012345.1 | ASM1234v1 | o__Pelagibacterales_f__Pelagibacteraceae_g__Pelagibacter_s__Pelagibacterubique:0.8954190993,Rickettsia_Rickettsia-prowazekii_Breinl|GCA_000367405.1 | ASM36740v1 | o__Rickettsiales_f__Rickettsiaceae_g__Rickettsia_s__Rickettsiaprowazekii:0.8778464889)100/100:0.1279882654)100/100:0.0941442856,(((Caulobacter_Caulobacter-vibrioides_DSM-9893|GCA_002858865.1 | ASM285886v1 | o__Caulobacterales_f__Caulobacteraceae_g__Caulobacter_s__Caulobactervibrioides:0.4487779522,Rhodophyticola_Rhodophyticola-porphyridii_MA-7-27|GCA_003688285.1 | ASM368828v1 | o__Rhodobacterales_f__Rhodobacteraceae_g__Rhodophyticola_s__Rhodophyticolaporphyridii:0.4502920200)100/100:0.0686725349,Xanthobacter_Xanthobacter-autotrophicus_Py2|GCA_000017645.1 | ASM1764v1 | o__Rhizobiales_f__Xanthobacteraceae_g__Xanthobacter_s__Xanthobacterautotrophicus:0.3767772680)100/100:0.0554590409,sp.hingomonas_sp.hingomonas-paucimobilis_NBRC-13935|GCA_000739895.2 | ASM73989v2 | o__Sphingomonadales_f__Sphingomonadaceae_g__Sphingomonas_s__Sphingomonaspaucimobilis:0.5183627034)100/100:0.0540040038)100/100:0.0507951682,(Azospirillum_Azospirillum-lipoferum_Sp59b|GCA_024170005.1 | ASM2417000v1 | o__Azospirillales_f__Azospirillaceae_g__Azospirillum_s__Azospirillumlipoferum:0.2552577680,Micavibrio_Micavibrio-aeruginosavorus_A_EPB|GCA_000348745.1 | ASM34874v1 | o__Micavibrionales_f__Micavibrionaceae_g__Micavibrio_s__Micavibrioaeruginosavorus_A:0.4378399072)100/100:0.0780878665)99.6/100:0.0602969272,Puniceispirillum_Puniceispirillum-marinum_IMCC1322|GCA_000024465.1 | ASM2446v1 | o__Puniceispirillales_f__Puniceispirillaceae_g__Puniceispirillum_s__Puniceispirillummarinum:0.4840034955);
